# Supplementary material for: Phylogenetic Analysis of Rare and Endangered Tulipa Species (Liliaceae) of Kazakhstan Based on Universal Barcoding Markers
Source: Biology (Basel). 2024 May 22;13(6):365. doi: 10.3390/biology13060365 (PMC11200791; doi:10.3390/biology13060365)
Supplement: Supplementary file 1 [file biology-13-00365-s001.zip]

Archive with 15 entries (15 files):
- biology-3000739-supplementary/Suppl_Appendix_S1_GB_access.pdf
- biology-3000739-supplementary/Suppl_Appendix_S10_Combined_ML_align.fas
- biology-3000739-supplementary/Suppl_Appendix_S2_GB_access.pdf
- biology-3000739-supplementary/Suppl_Appendix_S3_ITS_BI_align.nex
- biology-3000739-supplementary/Suppl_Appendix_S4_ITS_ML_align.fas
- biology-3000739-supplementary/Suppl_Appendix_S5_matK_BI_align.nex
- biology-3000739-supplementary/Suppl_Appendix_S6_matK_ML_align.fas
- biology-3000739-supplementary/Suppl_Appendix_S7_rbcL_BI_align.nex
- biology-3000739-supplementary/Suppl_Appendix_S8_rbcL_ML_align.fas
- biology-3000739-supplementary/Suppl_Appendix_S9_Combined_BI_align.nex
- biology-3000739-supplementary/Suppl_Fig_S1_matK_BI_tree.tiff
- biology-3000739-supplementary/Suppl_Fig_S2_matK_ML_tree.tiff
- biology-3000739-supplementary/Suppl_Fig_S3_rbcL_BI_tree.tiff
- biology-3000739-supplementary/Suppl_Fig_S4_rbcL_ML_tree.tiff
- biology-3000739-supplementary/Supplementary_Figure_legends.pdf
