# Supplementary material for: Phylogenetic Analysis of Rare and Endangered Tulipa Species (Liliaceae) of Kazakhstan Based on Universal Barcoding Markers
Source: Biology (Basel). 2024 May 22;13(6):365. doi: 10.3390/biology13060365 (PMC11200791; doi:10.3390/biology13060365)
Supplement: Supplementary file 1 [file biology-13-00365-s001.zip › biology-3000739-supplementary/Suppl_Appendix_S10_Combined_ML_align.fas]

>T. greigii (A-Zh)
TATACTCCTGACTATGAAACCAAAGATACTGATATCTTGGCAGCATTTCGAGTAACTCCTCAACCCGGAGTTCCACCCGAAGAGGCAGGGGCAGCGGTAGCCGCCGAATCTTCCACCGGTACATGGACAACTGTGTGGACTGATGGACTTACCAGTCTTGATCGTTACAAAGGGCGATGCTACCACATCGAGAGCGTTGTTGGGGAGGAAAGTCAATTTATTGCTTATGTAGCTTATCCTTTAGACCTTTTTGAAGAAGGTTCTGTTACTAACATGTTTACTTCCATTGTGGGTAATGTATTTGGTTTCAAAGCCCTACGAGCTCTACGTCTGGAGGATCTGCGAATTCCTCCTGCTTATTCCAAAACTTTTCAAGGCCCGCCTCATGGCATCCAAGTTGAAAGGGATAAATTGAACAAGTACGGTCGTCCCCTATTAGGATGTACCATTAAACCAAAATTGGGATTATCTGCAAAGAACTATGGTTCTACAAATGGATAAGACTTCGGTCTTAGTCTTAGTGTATACGAATCGTTGACAGAGCAATA-CCCAATATCTTGTTCTAGCAAGATATTGGGTATTATCC------------------------------------------TTAACATTAAGTAGACCAAGTTACTATTATTTCTTTCTCCTCCCTTATATTTAGTTTTTCAATTTTTTCCGATAAATCATTAGCTACAAAAGGATTTTTTTTTATTGAACGTGTCACAGCGGATTACTCCTTATATTACTATTACATTTTAAAAATTGGCATTCTATGCCCAATATATTGATCTAAGTATGAAGGTAAGAATAAATACAATATGGAAAAAGAAAATCCTTTAGCTAGATAAGGGGCGGATGTAGCCAAGTTACATTTATTGCGATTCTTTTTACATAAATATCATAATCTGAATAGTTTTATTCAGAATAATAAAACTATTTATGTTTTTTCAAAAGAAAATAAAAGACTATTTTGGTTCCTCTACAATTCTTATGTATCTGAATGTGAATTTTTATTGGTTTTTCTTCGTAAACAATCCTGTTATTTACGATCAACATCTTCTGTAGCCTTTCTTGAACGTTCACATTTCTATGGAAAAATGGAACATGTAGTGTGTTGTAATAATTTTCAGAAGACCCTGTGGCCCTTCAAGGATCCTTTCATGCATTATGTTCGATATCAAGGAAAAGCAATTCTGGCTTCAAGAGGGGCTCATCTTCTCATGAAGAAATGGAGATATTACCTTGTTAATTTCTGGCAATATTATTTTCACTTTTGGTCTCAACCGTACAGGATGCATATAAACCCATTATTAAACTATTCCTTCTATTTTATGGGGTATCTTTCAAGTGTACTAATAAATCCTTATGCGATAAAGAATCAAATGCTAGAGAACTCATTTCTAATAGATACTGTTTTTAATAAATTCGATACCATAATCCCCATTATTCCTCTTATTAGATCATTGTCTAAAGCAAAATTTTTGCCGCCCCCTTT-CGGAGCGACCTTGAGTCGCACGGACGGGGGTGGTACGGGAT-AACGAAACCCCGGCGCTGCATGCGCCAAGGAACATATATGACCGGATGGACGTGCGCCTTT-GCCCTTGCGGCGAGGCAACGACCGCTGAACATTACCATACGACTCTCGGCAACGGATATCTCGGCTCTCGCATCGATGAAGAACGTAGCGAAATGCGATACTTGGTGTGAATTGCAGAATCCCGTGAACCATCGAGTCTTTGAACGCAAGTTGCGCCCGAGGCCTTCCGGCCGAGGGCACGCCTGCCTGGGCGTCACGCATCGCGTCGCTCTATGCTTCTGACCCTTTGGGGCGGTGG-TGTTGATGCGGAAATTGGCCCTCCGTGCCTTGTGTGCGGTGGGCTAAAGATAGGGCTGCCGGC--TAGGTGTGGCACGGCAAGTGGTGGACATAGCGCCAGCAGGATGCCGTGGCCTCCC--TGGATGGAAGGACCCAAGTGACCCGGATAAGGTGAGGCACAATCCTCTAAGGGTGTGTGTCGTTGCCT
>T. kaufmanniana (A-Zh)
TATACTCCTGACTATGAAACCAAAGATACTGATATCTTGGCAGCATTTCGAGTAACTCCTCAACCCGGAGTTCCACCCGAAGAGGCAGGGGCAGCGGTAGCCGCCGAATCTTCCACCGGTACATGGACAACTGTGTGGACTGATGGACTTACCAGTCTTGATCGTTACAAAGGGCGATGCTACCACATCGAGAGCGTTGTTGGGGAGGAAAGTCAATTTATTGCTTATGTAGCTTATCCTTTAGACCTTTTTGAAGAAGGTTCTGTTACTAACATGTTTACTTCCATTGTGGGTAATGTATTTGGTTTCAAAGCCCTACGAGCTCTACGTCTGGAGGATCTGCGAATTCCTCCTGCTTATTCCAAAACTTTTCAAGGCCCGCCTCATGGCATCCAAGTTGAAAGGGATAAATTGAACAAGTACGGTCGTCCCCTATTAGGATGTACCATTAAACCAAAATTGGGATTATCTGCAAAGAACTATGGTTCTACAAATGGATAAGACTTCGGTCTTAGTCTTAGTGTATACGAATCGTTGACAGAGCAATA-CCCAATATCTTGTTCTAGCAAGATATTGGGTATTATCCT-TTTTTTGTTTGATTCATTTGTAACATAACACCATAACACATTAACATTAAGTAGACCAAGTTACTATTATTTCTTTCTCCTCCCTTATATTTAGTTTTTCAATTTTTTCCGATAAATCATTAGCTACAAAAGGATTTTTTTTTATTGAACGTGTCACAGCGGATTACTCCTTATATTACTATTACATTTTAAAAATTGGCATTCTATGCCCAATATATTGATCTAAGTATGAAGGTAAGAATAAATACAATATGGAAAAAGAAAATCCTTTAGCTAGATAAGGGGCGGATGTAGCCAAGTTACATTTATTGCGATTCTTTTTACATAAATATCATAATCTGAATAGTTTTATTCAGAATAATAAAACTATTTATGTTTTTTCAAAAGAAAATAAAAGACTATTTTGGTTCCTCTACAATTCTTATGTATCTGAATGTGAATTTTTATTGGTTTTTCTTCGTAAACAATCCTGTTATTTACGATCAACATCTTCTGTAGCCTTTCTTGAACGTTCACATTTCTATGGAAAAATGGAACATGTAGTGTGTTGTAATAATTTTCAGAAGACCCTGTGGCCCTTCAAGGATCCTTTCATGCATTATGTTCGATATCAAGGAAAAGCAATTCTGGCTTCAAGAGGGGCTCATCTTCTCATGAAGAAATGGAGATATTACCTTGTTAATTTCTGGCAATATTATTTTCACTTTTGGTCTCAACCGTACAGGATGCATATAAACCCATTATTAAACTATTCCTTCTATTTTATGGGGTATCTTTCAAGTGTACTAATAAATCCTTATGCGATAAAGAATCAAATGCTAGAGAACTCATTTCTAATAGATACTGTTTTTAATAAATTCGATACCATAATCCCCATTATTCCTCTTATTAGATCATTGTCTAAAGCAAAATTTTTGCCGCCCCCTTT-CGGAGCGACCTTGAGTTGCACGGACGGGGGTGGTACGGGAT-AACGAAACCCCGGCGCTGCATGCGCCAAGGAACATATATGACCGGATGGACGTGCGCCTTT-GCCCTTGCGGCGAGGCAACGACCGCTGAACATTACCATACGACTCTCGGCAACGGATATCTCGGCTCTCGCATCGATGAAGAACGTAGCGAAATGCGATACTTGGTGTGAATTGCAGAATCCCGTGAACCATCGAGTCTTTGAACGCAAGTTGCGCCCGAGGCCTTCCGGCCGAGGGCACGCCTGCCTGGGCGTCACGCATCGCGTCGCTCTATGCTTCTGACCCTTTGGGGCGGTGG-TGTTGATGCGGAAATTGGCCCTCCGTGCCTTGTGTGCGGTGGGCTAAAGATAGGGCTGCCGGC--TAGGTGTGGCACGGCAAGTGGTGGACATAGCGCCAGCAGGATGCCGTGGCCTCCC--TGGATGGAAGGACCCAAGTGACCCGGATAAGGTGAGGCACAATCCTCTAAGGGTGTGTGTCGTTGCCT
>T. turkestanica (A-Zh)
TATACTCCTGACTATGAAACCAAAGATACTGATATCTTGGCAGCATTTCGAGTAACTCCTCAACCCGGAGTTCCACCCGAAGAGGCAGGGGCAGCGGTAGCCGCCGAATCTTCCACTGGTACATGGACAACTGTGTGGACTGATGGACTTACCAGTCTTGATCGTTACAAAGGGCGATGCTACCACATCGAGAGCGTTGTTGGGGAGGAAAATCAATTTATTGCTTATGTAGCTTATCCTTTAGACCTTTTTGAAGAAGGTTCTGTTACTAACATGTTTACTTCCATTGTGGGTAATGTATTTGGTTTCAAAGCCCTACGAGCTCTACGTCTGGAGGATCTGCGAATTCCTCCTGCTTATTCCAAAACTTTTCAAGGCCCGCCTCATGGCATCCAAGTTGAAAGGGATAAATTGAACAAGTACGGTCGTCCCCTATTAGGATGTACCATTAAACCAAAATTGGGATTATCTGCAAAGAACTATGGTTCTATAAACGGATAAGACTTCG------GTCTTAGTGTATACGAATCGTTGACAGAGCAATA-CCCAATATCTTGTTCTAGCAAGATATTGGGTATTGTCCC-TTTTTTGTTTGATTCACTAGTTTTGTAA---CATAACACATTAACATTAAATAGACCAAGTTACTATTATTTCTTTCTCCTCCCTTATATTTAGTTTTTCAATTTTTTCCGATAAATCATTAGCTACAAAAGGATTTTTTTTTATTGAACGTGTCACAGCGGATTACTCCTTATATTACTATTACATTTTAAAAATTGGCATTCTATGCCCAATATATTGATCTAAGTATGAAGGTAAGAATAAATACAATATGGAAAAAGAAAATCCTTTAGCTAGATAAGGGGCGGATGTAGCCAAGTTACATTTATTGCGATTCTTTTTACATAAATATCATAATCTGAATAGTTTTATTCAGAATAATAAAACTATTTATGTTTTTTCAAAAGAAAATAAAAGACTATTTTGGTTCCTCTACAATTCTTATGTATCTGAATGTGAATTTTTATTGGTTTTTCTTCGTAAACAATCCTGTTATTTACGATCAACATCTTCTGTAGCCTTTCTTGAACGTTCACATTTCTATGGAAAAATGGAACATGTAGTGTGTTGTAATAATTTTCAGAAGACCCTGTGGCCCTTCAAGGATCCTTTCATGCATTATGTTCGATATCAAGGAAAAGCAATTCTGGCTTCAAGAGGGGCTCATCTTCTCATGAAGAAATGGAGATATTACCTTGTTAATTTCTGGCGATATTATTTTCACTTTTGGTCTCAACCGTACAGGATGCATATAAACCCATTATTAAACTATTCCTTCTATTTTATGGGGTATCTTTCAAGTGTACTAATAAATCCTTATGCGATAAAGAATCAAATGCTAGAGAACTCATTTCTAATAGATACTGTTTTTAATAAATTCGATACCATAATCCCCATTATTCCTCTTATTAGATCATTGTCTAAAGCAAAATTTTTTCTGCCCCCTTTTCGGAGTGACCCTGTGTTGCACGGACGGGGGTGGTGCGGGAT-AACGAAACCCCGGCGCTGTATGCGCCAAGGAACATATATGACCGGATGGACGTGCGCCTTT-GCCCTTGTGGTTAGGCAACGACCGCTGAACATTATCATACGACTCTCGGCAACGGATATCTCGGCTCTCGCATCGATGAAGAACGTAGCGAAATGCGATACTTGGTGTGAATTGCAGAATCCCGTGAACCATCGAGTCTTTGAACGCAAGTTGCGCCTGAGGCCTTTCGGCCGAGGGCACGCCTGCCTGGGCGTCACGCATCGCGTCGCTCTATGCTCCTGACCATTTTTGGCAGTGGGTGTTGATGCGGAAATTGGCCCTCCGTGCCTCGTGTGCGGTGGGCTAAAGAGAGGGCTGCCGGC--CAGGACTGGCGCGGCAAGTGGTGGACATAGTGCCAGCAGGATGTCGTAGCCTCCC--TGGTTGGAAGGACCCAAGTGACCCCGATAAGGTGAGACGCATTCCTGTGTGGGATTGTGTCGTCGCCT
>T. bifloriformis (A-Zh)
TATACTCCTGACTATGAAACCAAAGATACTGATATCTTGGCAGCATTTCGAGTAACTCCTCAACCCGGAGTTCCACCCGAAGAGGCAGGGGCAGCGGTAGCCGCCGAATCTTCCACTGGTACATGGACAACTGTGTGGACTGATGGACTTACCAGTCTTGATCGTTACAAAGGGCGATGCTACCACATCGAGAGCGTTGTTGGGGAGGAAAATCAATTTATTGCTTATGTAGCTTATCCTTTAGACCTTTTTGAGGAAGGTTCTGTTACTAACATGTTTACTTCCATTGTGGGTAATGTATTTGGTTTCAAAGCCCTACGAGCTCTACGTCTGGAGGATCTGCGAATTCCTCCTGCTTATTCCAAAACTTTTCAAGGCCCGCCTCATGGCATCCAAGTTGAAAGGGATAAATTGAACAAGTACGGTCGTCCCCTATTAGGATGTACCATTAAACCAAAATTGGGATTATCTGCAAAGAACTATGGTTCTATAAATGGATAAGACTTCG------GTCTTAGTGTATACGAATCGTTGACAGAGCAATA-CCCAATATCTTGCTAGAACAAGATATTGGGTATTGTCCC-TTTTTTGTTTGATTCACTAGTTTTGTAA---CATAACACATTAACATTAAGTAGACCAAGTTACTATTATTTCTTTCTCCTCCCTTATATTTAGTTTTTCAATTTTTTCCGATAAATCATTAGCTACAAAAGGATTTTTTTTTATTGAACGTGTCACAGCGGATTACTCCTTATATTACTATTACATTTTAAAAATTGGCATTCTATGCCCAATATATTGATCTAAGTATGAAGGTAAGAATAAATACAATATGGAAAAAGAAAATCCTTTAGCTAGATAAGGGGCGGATGTAGCCAAGTTACATTTATTGCGATTCTTTTTACATAAATATCATAATCTGAATAGTTTTATTCAGAATAATAAAACTATTTATGTTTTTTCAAAAGAAAATAAAAGACTATTTTGGTTCCTCTACAATTCTTATGTATCTGAATGTGAATTTTTATTGGTTTTTCTTCGTAAACAATCCTGTTATTTACGATCAACATCTTCTGTAGCCTTTCTTGAACGTTCACATTTCTATGGAAAAATGGAACATGTAGTGTGTTGTAATAATTTTCAGAAGACCCTGTGGCCCTTCAAGGATCCTTTCATGCATTATGTTCGATATCAAGGAAAAGCAATTCTGGCTTCAAGAGGGGCTCATCTTCTCATGAAGAAATGGAGATATTACCTTGTTAATTTCTGGCGATATTATTTTCACTTTTGGTCTCAACCGTACAGGATGCATATAAACCCATTATTAAACTATTCCTTCTATTTTATGGGGTATCTTTCAAGTGTACTAATAAATCCTTATGCGATAAAGAATCAAATGCTAGAGAACTCATTTCTAATAGATACTGTTTTTAATAAATTCGATACCATAATCCCCATTATTCCTCTTATTAGATCATTGTCTAAAGCAAAATTTTTTCTGCCCCCTTTTCGGAGTGACCCTGTGTTGCACGGACGGGGGTGGTGCGGGAT-AACGAAACCCCGGCGCTGTATGCGCCAAGGAACATATATGACCGGATGGACGTGCGCCTTT-GCCCTTGTGGTTAGGCAACGACCGCTGAACATTATCATACGACTCTCGGCAACGGATATCTCGGCTCTCGCATCGATGAAGAACGTAGCGAAATGCGATACTTGGTGTGAATTGCAGAATCCCGTGAACCATCGAGTCTTTGAACGCAAGTTGCGCCTGAGGCCTTTCGGCCGAGGGCACGCCTGCCTGGGCGTCACGCATCGCGTCGCTCTACGCTCCTGACCATTTTTGGCAGTGGGTGTTGATGCGGAAATTGGCCCTCCGTGCCTCGTGTGCGGTGGGCTAAAGAGAGGGCTGCCGGC--CAGGACTGGCGCGGCAAGTGGTGGACATAGTGCCAGCAGGATGTCGTAGCCTCCC--TGGTTGGAAGGACCCAAGTGACCCCGATAAGGTGAGACGCATTCCTGTGTGGGATTGCGTCGTCGCCT
>T. patens (AKM)
TATACTCCTGACTATGAAACCAAAGATACTGATATCTTGGCAGCATTTCGAGTAACTCCTCAACCCGGAGTTCCACCCGAAGAGGCAGGGGCAGCGGTAGCCGCCGAATCTTCCACCGGTACATGGACAACTGTGTGGACTGATGGACTTACCAGTCTTGATCGTTACAAAGGGCGATGCTACCACATCGAGAGCGTTGTTGGGGAGGAAAGTCAATTTATTGCTTATGTAGCTTATCCTTTAGACCTTTTTGAAGAAGGTTCTGTTACTAACATGTTTACTTCCATTGTGGGTAATGTATTTGGTTTCAAAGCCCTACGAGCTCTACGTCTGGAGGATCTGCGAATTCCTCCTGCTTATTCCAAAACTTTTCAAGGCCCGCCTCATGGCATCCAAGTTGAAAGGGATAAATTGAACAAGTACGGTCGTCCCCTATTAGGATGTACCATTAAACCAAAATTGGGATTATCTGCAAAGAACTATGGTTCTACAAATGGATAAGACTTCAGTCTTAGTCTTAGTGTATACGAATCGTTGACAGAGCAATA-CCCAATATCTTGTTCTAGCAAGATATTGGGTATTATCCT-TTTTTTGTTTGATTCATTTGTAACATAACACCATAACACATTAACATTAAGTAGACCAAGTTACTATTATTTCTTTCTCCTCCCTTATATTTAGTTTTTCAATTTTTTCCGATAAATCATTAGCTACAAAAGGATTTTTTTTTATTGAACGTGTCACAGCGGATTACTCCTTATATTACTATTACATTTTAAAAATTGGCATTCTATGCCCAATATATTGATCTAAGTATGAAGGTAAGAATAAATACAATATGGAAAAAGAAAATCCTTTAGCTAGATAAGGGGCGGATGTAGCCAAGTTACATTTATTGCGATTCTTTTTACATAAATATCATAATCTGAATAGTTTTATTCAGAATAATAAAACTATTTATGTTTTTTCAAAAGAAAATAAAAGACTATTTTGGTTCCTCTACAATTCTTATGTATCTGAATGTGAATTTTTATTGGTTTTTCTTCGTAAACAATCCTGTTATTTACGATCAACATCTTCTGTAGCCTTTCTTGAACGTTCACATTTCTATGGAAAAATGGAACATGTAGTGTGTTGTAATAATTTTCAGAAGACCCTGTGGCCCTTCAAGGATCCTTTCATGCATTATGTTCGATATCAAGGAAAAGCAATTCTGGCTTCAAGAGGGGCTCATCTTCTCATGAAGAAATGGAGATATTACCTTGTTAATTTCTGGCAATATTATTTTCACTTTTGGTCTCAACCGTACAGGATGCATATAAACCCATTATTAAACTATTCCTTCTATTTTATGGGGTATCTTTCAAGTGTACTAATAAATCCTTATGCGATAAAGAATCAAATGCTAGAGAACTCATTTCTAATAGATACTGTTTTTAATAAATTCGATACCATAATCCCCATTATTCCTCTTATTAGATCATTGTCTAAAGCAAAATTTTTGCCGCCCCCTTT-CGGAGCGACCTTGAGTTGCACGGACGGGGGTGGTACGGGAT-AACGAAACCCCGGCGCTGCATGCGCCAAGGAACATATATGACCGGATGGACGTGCGCCTTT-GCCCTTGCGGCGAGGCAACGACCGCTGAACATTACCATACGACTCTCGGCAACGGATATCTCGGCTCTCGCATCGATGAAGAACGTAGCGAAATGCGATACTTGGTGTGAATTGCAGAATCCCGTGAACCATCGAGTTTTTGAACGCAAGTTGCGCCCGAGGCCTTCCGGCCGAGGGCACGCCTGCCTGGGCGTCACGCATCGCGTCGCTCTATGCTTCTGACCCTTTGGGGCGGTGG-TGTTGATGCGGAAATTGGCCCTCCGTGCCTTGTGTGCGGTGGGCTAAAGATAGGGCTGCCAGC--TAGGTGTGGCACGGCAAGTGGTGGACATAGCGCCAGCAGGATGCCGTGGCCTCCC--TGGATGGAAGGACCCAAGTGACCCGGATAAGGTGAGGCACAATCCTCTAAGGGTTTGTGTCGTTGCCT
>T. dubia (A-Zh)
TATACTCCTGACTATGAAACCAAAGATACTGATATCTTGGCAGCATTTCGAGTAACTCCTCAACCCGGAGTTCCACCCGAAGAGGCAGGGGCAGCGGTAGCCGCCGAATCTTCCACTGGTACATGGACAACTGTGTGGACTGATGGACTTACCAGTCTTGATCGTTACAAAGGGCGATGCTACCACATCGAGAGCGTTGTTGGGGAGGAAAATCAATTTATTGCTTATGTAGCTTATCCTTTAGACCTTTTTGAAGAAGGTTCTGTTACTAACATGTTTACTTCCATTGTGGGTAATGTATTTGGTTTCAAAGCCCTACGAGCTCTACGTCTGGAGGATCTGCGAATTCCTCCTGCTTATTCCAAAACTTTTCAAGGCCCGCCTCATGGCATCCAAGTTGAAAGGGATAAATTGAACAAGTACGGTCGTCCCCTATTAGGATGTACCATTAAACCAAAATTGGGATTATCTGCAAAGAACTATGGTTCTATAAACGGATAAGACTTCG------GTCTTAGTGTATACGAATCGTTGACAGAGCAATA-CCCAATATCTTGTTCTAGCAAGATATTGGGTATTGTCCC-TTTTTTGTTTGATTCACTAGTTTTGTAA---CATAACACATTAACATTAAATAGACCAAGTTACTATTATTTCTTTCTCCTCCCTTATATTTAGTTTTTCAATTTTTTCCGATAAATCATTAGCTACAAAAGGATTTTTTTTTATTGAACGTGTCACAGCGGATTACTCCTTATATTACTATTACATTTTAAAAATTGGCATTCTATGCCCAATATATTGATCTAAGTATGAAGGTAAGAATAAATACAATATGGAAAAAGAAAATCCTTTAGCTAGATAAGGGGCGGATGTAGCCAAGTTACATTTATTGCGATTCTTTTTACATAAATATCATAATCTGAATAGTTTTATTCAGAATAATAAAACTATTTATGTTTTTTCAAAAGAAAATAAAAGACTATTTTGGTTCCTCTACAATTCTTATGTATCTGAATGTGAATTTTTATTGGTTTTTCTTCGTAAACAATCCTGTTATTTACGATCAACATCTTCTGTAGCCTTTCTTGAACGTTCACATTTCTATGGAAAAATGGAACATGTAGTGTGTTGTAATAATTTTCAAAAGACCCTGTGGCCCTTCAAGGATCCTTTCATGCATTATGTTCGATATCAAGGAAAAGCAATTCTGGCTTCAAGAGGGGCTCATCTTCTCATGAAGAAATGGAGATATTACCTTGTTAATTTCTGGCAATATTATTTTCACTTTTGGTCTCAACCGTACAGGATGCATATAAACCCATTATTAAACTATTCCTTCTATTTTATGGGGTATCTTTCAAGTGTACTAATAAATCCTTATGCGATAAAGAATCAAATGCTAGAGAACTCATTTCTAATAGATACTGTTTTTAATAAATTCGATACCATAATCCCCATTATTCCTCTTATTAGATCATTGTCTAAAGCAAAATTTTTGCTGCCCCCTTT-CGGAGTGACCTTGTGTTGCGCGGACGGGGGCGGTACGGGAT-AACGAAACCCCGGCGCTGTATGCGCCAAGGAACATATATGACCGGATGGACGTGCACCTTTTGCCCTTGTGGTTAGGTAACGGCCGCTGAACATTATCATACGACTCTCGGCAACGGATATCTCGGCTCTCGCATCGATGAAGAACGTAGCGAAATGCGATACTTGGTGTGAATTGCAGAATCCCGTGAACCATCGAGTCTTTGAACGCAAGTTGCGCCTGAGGCCTTTCGGCCGAGGGCACGCCTGCCTGGGCGTCACGCATCGCGTCGCTCTATGCTCCTGACCCTCTGTGGCAGTGG-TGTTGATGCGGAAATTGGCCCTCCGTTCCTCGTATGCGGCGGGCTAAAGAGAGGGCTGCCGGC--TAGGTCTGGCACGGCAAGTGGTGGACGTAGCGCCAGCAGGATGCCGTAGCCTCCC--TGGTTGGAAGGACCCAAGTGACCCCGATAAGGTGAGACACATTCCTGTGTGGGATTGTCACATCGCCT
>T. alberti (Karatau)
TATACTCCTGACTATGAAACCAAAGATACTGATATCTTGGCAGCATTTCGAGTAACTCCTCAACCCGGAGTTCCACCCGAAGAGGCAGGGGCAGCGGTAGCCGCCGAATCTTCCACCGGTACATGGACAACTGTGTGGACTGATGGACTTACCAGTCTTGATCGTTACAAAGGGCGATGCTACCACATCGAGAGCGTTGTTGGGGAGGAAAGTCAATTTATTGCTTATGTAGCTTATCCTTTAGACCTTTTTGAAGAAGGTTCTGTTACTAACATGTTTACTTCCATTGTGGGTAATGTATTTGGTTTCAAAGCCCTACGAGCTCTACGTCTGGAGGATCTGCGAATTCCTCCTGCTTATTCCAAAACTTTTCAAGGCCCGCCTCATGGCATCCAAGTTGAAAGGGATAAATTGAACAAGTACGGTCGTCCCCTATTAGGATGTACCATTAAACCAAAATTGGGATTATCTGCAAAGAACTATGGTTCTACAAATGGATAAGACTTCAGTCTTAGTCTTAGTGTATACGAATCGTTGACAGAGCAATA-CCCAATATCTTGTTCTAGCAAGATATTGGGTATTATCCT-TTTTTTGTTTGATTCATTTGTAACATAACACCATAACACATTAACATTAAGTAGACCAAGTTACTATTATTTCTTTCTCCTCCCTTATATTTAGTTTTTCAATTTTTTCCGATAAATCATTAGCTACAAAAGGATTTTTTTTTATTGAACGTGTCACAGCGGATTACTCCTTATATTACTATTACATTTTAAAAATTGGCATTCTATGCCCAATATATTGATCTAAGTATGAAGGTAAGAATAAATACAATATGGAAAAAGAAAATCCTTTAGCTAGATAAGGGGCGGATGTAGCCAAGTTACATTTATTGCGATTCTTTTTACATAAATATCATAATCTGAATAGTTTTATTCAGAATAATAAAACTATTTATGTTTTTTCAAAAGAAAATAAAAGACTATTTTGGTTCCTCTACAATTCTTATGTATCTGAATGTGAATTTTTATTGGTTTTTCTTCGTAAACAATCCTGTTATTTACGATCAACATCTTCTGTAGCCTTTCTTGAACGTTCACATTTCTATGGAAAAATGGAACATGTAGTGTGTTGTAATAATTTTCAGAAGACCCTGTGGCCCTTCAAGGATCCTTTCATGCATTATGTTCGATATCAAGGAAAAGCAATTCTGGCTTCAAGAGGGGCTCATCTTCTCATGAAGAAATGGAGATATTACCTTGTTAATTTCTGGCAATATTATTTTCACTTTTGGTCTCAACCGTACAGGATGCATATAAACCCATTATTAAACTATTCCTTCTATTTTATGGGGTATCTTTCAAGTGTACTAATAAATCCTTATGCGATAAAGAATCAAATGCTAGAGAACTCATTTCTAATAGATACTGTTTTTAATAAATTCGATACCATAATCCCCATTATTCCTCTTATTAGATCATTGTCTAAAGCAAAATTTTTGCCGCCCCCTTT-CGGAGCGACCTTGAGTTGCACGGACGGGGGTGGTACGGGAT-AACGAAACCCCGGCGCTGCATGCGCCAAGGAACATATATGACCGGATGGACGTGCGCCTTT-GCCCTTGCGGCGAGGCAACGACCGCTGAACATTACCATACGACTCTCGGCAACGGATATCTCGGCTCTCGCATCGATGAAGAACGTAGCGAAATGCGATACTTGGTGTGAATTGCAGAATCCCGTGAACCATCGAGTTTTTGAACGCAAGTTGCGCCCGAGGCCTTCCGGCCGAGGGCACGCCTGCCTGGGCGTCACGCATCGCGTCGCTCTATGCTTCTGACCCTTTGGGGCGGTGG-TGTTGATGCGGAAATTGGCCCTCCGTGCCTTGTGTGCGGTGGGCTAAAGATAGGGCTGCCAGC--TAGGTGTGGCACGGCAAGTGGTGGACATAGCGCCAGCAGGATGCCGTGGCCTCCC--TGGATGGAAGGACCCAAGTGACCCGGATAAGGTGAGGCACAATCCTCTAAGGGTTTGTGTCGTTGCCT
>T. schrenkii (KOS)
TATACTCCTGACTATGAAACCAAAGATACTGATATCTTGGCAGCATTTCGAGTAACTCCTCAACCCGGAGTTCCACCCGAAGAGGCAGGGGCAGCGGTAGCCGCCGAATCTTCCACTGGTACATGGACAACTGTGTGGACTGATGGACTTACCAGTCTTGATCGTTACAAAGGGCGATGCTACCACATCGAGAGCGTTGTTGGGGAGGAAAATCAATTTATTGCTTATGTAGCTTATCCTTTAGACCTTTTTGAAGAAGGTTCTGTTACTAACATGTTTACTTCCATTGTGGGTAATGTATTTGGTTTCAAAGCCCTACGAGCTCTACGTCTGGAGGATCTGCGAATTCCTCCTGCTTATTCCAAAACTTTTCAAGGCCCGCCTCATGGCATCCAAGTTGAAAGGGATAAATTGAACAAGTACGGTCGTCCCCTATTAGGATGTACCATTAAACCAAAATTGGGATTATCTGCAAAGAACTATGGTTCTATAAACGGATAAGACTTCG------GTCTTAGTGTATACGAATCGTTGACAGAGCAATA-CCCAATATCTTGTTCTAGCAAGATATTGGGTATTGTCCC-TTTTTTGTTTGATTCACTAGTTTTGTAA---CATAACACATTAACATTAAATAGACCAAGTTACTATTATTTCTTTCTCCTCCCTTATATTTAGTTTTTCAATTTTTTCCGATAAATCATTAGCTACAAAAGGATTTTTTTTTATTGAACGTGTCACAGCGGATTACTCCTTATATTACTATTACATTTTAAAAATTGGCATTCTATGCCCAATATATTGATCTAAGTATGAAGGTAAGAATAAATACAATATGGAAAAAGAAAATCCTTTAGCTAGATAAGGGGCGGATGTAGCCAAGTTACATTTATTGCGATTCTTTTTACATAAATATCATAATCTGAATAGTTTTATTCAGAATAATAAAACTATTTATGTTTTTTCAAAAGAAAATAAAAGACTATTTTGGTTCCTCTACAATTCTTATGTATCTGAATGTGAATTTTTATTGGTTTTTCTTCGTAAACAATCCTGTTATTTACGATCAACATCTTCTGTAGCCTTTCTTGAACGTTCACATTTCTATGGAAAAATGGAACATGTAGTGTGTTGTAATAATTTTCAAAAGACCCTGTGGCCCTTCAAGGATCCTTTCATGCATTATGTTCGATATCAAGGAAAAGCAATTCTGGCTTCAAGAGGGGCTCATCTTCTCATGAAGAAATGGAGATATTACCTTGTTAATTTCTGGCAATATTATTTTCTCTTTTGGTCTCAACCGTACAGGATGCATATAAACCCATTATTAAACTATTCCTTCTATTTTATGGGGTATCTTTCAAGTGTACTAATAAATCCTTATGCGATAAAGAATCAAATGCTAGAGAACTCATTTCTAATAGATACTGTTTTTAATAAATTCGATACCATAATCCCCATTATTCCTCTTATTAGATCATTGTCTAAAGCAAAATTTTTGCTGCCCCCTTT-CGGAGTGACCTTGTGTTGCGCGGACGGGGGCGGTACGGGAT-AACGAAACCCCGGCGCTGTATGCGCCAAGGAACATATATGACCGGATGGACGTGCACCTTTTGCCCTTGTGGTTAGGTAACGGCCGCTGAACATTATCATACGACTCTCGGCAACGGATATCTCGGCTCTCGCATCGATGAAGAACGTAGCGAAATGCGATACTTGGTGTGAATTGCAGAATCCCGTGAACCATCGAGTCTTTGAACGCAAGTTGCGCCTGAGGCCTTTCGGCCGAGGGCACGCCTGCCTGGGCGTCACGCATCGCGTCGCTCTATGCTCCTGACCCTCTGTGGCAGTGG-TGTTGATGCGGAAATTGGCCCTCCGTTCCTCGTATGCGGCGGGCTAAAGAGAGGGCTGCCGGC--TAGGTCTGGCACGGCAAGTGGTGGACGTAGCGCCAGCAGGATGCCGTAGCCTCCC--TGGTTGGAAGGACCCAAGTGACCCCGATAAGGTGAGACACATTCCTGTGTGGGATTGTCACATCGCCT
>E. oregonum EU311823
TATACTCCTGACTATGAAACCAAAGATACTGATATCTTGGCAGCATTTCGAGTAACTCCTCAACCCGGAGTTCCACCCGAAGAGGCAGGGGCAGCGGTAGCCGCCGAATCTTCCACTGGTACATGGACAACTGTGTGGACTGATGGACTTACCAGTCTTGATCGTTACAAAGGGCGATGCTACCACATCGAGAGCGTTGTTGGGGAGGAAAATCAATATATTGCTTATGTAGCTTATCCTTTAGACCTTTTTGAAGAAGGTTCTGTTACTAACATGTTTACTTCCATTGTGGGTAATGTATTTGGTTTCAAAGCCCTACGAGCTCTACGTCTGGAGGATCTGCGAATTCCTCCTTCTTATTCCAAAACTTTTCAAGGCCCGCCTCATGGCATCCAAGTTGAAAGGGATAAATTGAACAAGTACGGTCGTCCCCTATTAGGATGTACCATTAAACCAAAATTGGGATTATCTGCAAAGAACTATGGTTCTACAAATGGATAAGACTTCT---TCGGTCTTAGTGTATACGAATCGTTGACAGAGCAATA-CCCAATATCTTGTTCTAGCAAGATATTGGGTATTGTCCCTTTTTTTGTTTGATTCACTAGTTTTGTAACATCATAACACATTAACATTAAGTAGACCAAGTTACTATTATTTCTTTCGCCTCCCTTATATATAGTTTTTCAATTTTTTCCGATAAATCATTAGCTACAAAAGGATTTTTTTTTATTGAACGTGTCACAGCGGATTACTCCTTATATTACTATTACATTTTAAAAATTGGCATTCTATGCCCAATATATTGATCTAAGTATGAAGGTAAGAATAAATACAATACGGAAAAAGAAAATCCTTTAGCTAGATAAGGGGCGGATGTAGCCAAGTTACATTTATTGCGATTCTTTTTACATAAATATCATAATCTGAATAGTTTTATTCAGAATAATAAAACTATTTATGTTTTTTCAAAAGAAAATAAAAGACTATTTTGGTTCCTCTACAATTCTTATGTATCTGAATGTGAATTTTTATTGGTTTTTCTTCGTAAACAATCCTGTTATTTACGATCAACATCTTCTGTAGCCTTTCTTGAACGTTCACATTTCTATGGAAAAATGGAACATATAGTGTGTTGTAATAATTTTCAGAAGACCCTGTGGCCCTTCAAGGATCCTTTCATGCATTATGTTCGATATCAAGGAAAAGCAATTCTGGCTTCAAGAGGGGCTCATCTTCTCATGAAGAAATGGAGATATTACCTTGTTAATTTCTGGCAATATTATTTTCACTTTTGGTCTCAACCGTACAGGATGCATATAAACCCATTATTAAACTATTCCTTCTATTTTCTGGGGTATCTTTCAAGTGTACTAATAAATCCTTATGCGGTAAAAAATAAAATGCTAGAGAACTCATTTCTAATAGATACTGTTTTTAAGAAATTTGATACCATAATCCCCATTATTCCTCTTATTGGATCATTGTCTAAAGCGAAATTTTTGCCGCCCCTTTT-CGATGCGACCTTGTGCTGCACGGAAGGGGGAGGTAYGGGAT-AACGAAACCCCGGCGCTGCATGCGCCAAGGAACATATATGACCGGACGGACGTTTGCCTCT-GCCCTTGTGGTGAGGTGACGACCGCTGAAAATTACCATACGACTCTCGGCAACGGATATCTCGGCTCTCGCATCGATGAAGAACGTAGCGAAATGCGATACTTGGTGTGAATTGCAGAATCCCGTGAACCATCGAGTCTTTGAACGCAAGTTGCGCCCGAGGCCTTCCGGTCGAGGGCACGCCTGCCTGGGCGTCACGCCTCGCGTCGCTCTACGCTCCTGACCCCTTGGGGCAGTYG-TGTCGATGCGGAAATTGGCCCCCCGTGCCTCGYGTGCGGTGGGCTAAAGAGAGGGCTGCCAGC--CGGGTGTGGCACGGCAAGTGGTGGACGTAGCGCYAGCAGGATGCCGTGGCCTCCC--TAGTTCGGACGGCCCGAGTGACCCGGATAAGGTGAGCCGCATTCCTGTATGGGACTGTGGCGTCGCCT
>L. lancifolium MZ960538
TATACTCCTGACTATGAAACCAAAGATACTGATATTTTGGCAGCATTCCGAGTAACTCCTCAACCCGGAGTTCCACCCGAAGAGGCAGGGGCAGCGGTAGCCGCCGAATCTTCCACTGGTACATGGACAACTGTGTGGACTGATGGACTTACCAGTCTTGATCGTTACAAAGGGCGATGCTACCACATCGAGAGCGTTGTTGGGGAGGAAAATCAATATATTGCTTATGTAGCTTATCCTTTAGACCTTTTTGAAGAAGGTTCTGTTACTAACATGTTCACTTCCATTGTGGGTAATGTATTTGGTTTCAAAGCCCTACGAGCTCTACGTCTGGAGGATCTGCGAATTCCTACTTCTTATTCCAAAACTTTTCAAGGCCCGCCTCATGGCATCCAAGTTGAAAGGGATAAATTGAACAAGTATGGTCGTCCCCTATTAGGATGTACCATTAAACCAAAATTGGGATTATCTGCAAAGAACTATGGTTCTACAAATGGATAAGACTTCTAT-TCTGTCTTAGTGTATACGAATCCTTGATGGAGCAATATCTTTGTATCTTGCTA----AAGATATTG---------CTCCCTTTTTTTCCAATCATTGTGGGTATAA-----TGGTAGATGCCC------TAGACCAAGTTACTATTATTTCTTTCTCCTCCCTTATGTTTAGTTTTTCAATTTTTGCCCATAAATGATTAGCTACAAAAGGATTTTTTTTTATTGAACGTGTCACAGGGGATTACTCCTT-TATTAC-ATTACATTTTTGAAATGGGCATTCTATGCCCAATATATCGATCTAAGTATGAAGGTAAGAATAAATACAATATGGAAAAAGAAAATCCTTTAGCTAGATAAGGGGCGGATGTAGCCAAGTTACATTTATTGCGATTCTTTCTACATAAATATCAGAATCTGAATAAAACTATTCAGAGTAATAAAACTATTTATGTTTTTTCAAAAGAAAATAAAAGACTATTTTGGTTCTTGTACAATTCTTATGTATCTGAATGTGAATTTTTATTAGTTTTTTTTCATAAACAATCCTGTTATTTACGATCAACATCTTCTGGAGCCTTTCTTGAACGTTCACATTTCTATGGAAAAATGGAACATATAGTGTGTTGTAATAATTTTCATAAGACCCTGTGGCCCATCAAGGATCCTTTGATACATTATGTTCGATATCAAGGAAAAGCAATTCTGGCTTCAAGGGGGACTCATCTTCTGATGAAGAAATGGAGATATTACTTTGTTAATTTCTGGCAATATTATTTTCACTTTTGGTCTCAACCGTACAGGATGCATATAAACTCATTATTAAACTATTCCTTCTATTTTATGGGGTATCTTTTACGTGTACTAATAAATCCTTATGCGGTAAAGAATCAAATGCTAGAAAACTCATTTCTAATAMATACTGTTATTAAGAAATTTGATACCATAATACCCATTATTCCTCTTATTGGATCATTATCTAAAGCAAAATTTTTCGCATCGTGTCCGCGG-CTGCCTTAGAGCGTTTCGGGCACGATTTGCGGGGGACGAACGAAACCCCGGCACGGCCTGTGCCAAGGAACATATGTCA--GGACGGACGCTCGTCAAT-GCCTCAGTGGTGGGGCGACGTTCGCTCTCTAT--CTATACGACTCTCGGCAACGGATATCTCGGCTCTCGCATCGATGAAGAACGTAGCGAAATGCGATACTTGGTGTGAATTGCAGAATCCCGTGAACCATCGAGTCTTTGAACGCAAGTTGCGCCCGAGGCCTTTCGGTTGAGGGCACGCCTGCCTGGGCGTCACGCCTTGTTTCGCTCTGTGCCCATGCTCTTTCGGGG--GCGGTCATGGATGCGGAGATTGGCCCTCCGTGCCTCGTGTGCGGCGGGCTTAAGCGCGGGCTGTCGGCGTCGGGATGGGCACGACGAGTGGTGGACGGAGCACCAGCAGGATGTTGTGGTCCCCCGTCGCCTTAAGGGGCTCAAGAGACCCGGACTAGGCGAGCCGTGCTCC-GTAAGAGGAGGACGAGCCGTCT
