# Supplementary material for: Phylogenetic Analysis of Rare and Endangered Tulipa Species (Liliaceae) of Kazakhstan Based on Universal Barcoding Markers
Source: Biology (Basel). 2024 May 22;13(6):365. doi: 10.3390/biology13060365 (PMC11200791; doi:10.3390/biology13060365)
Supplement: Supplementary file 1 [file biology-13-00365-s001.zip › biology-3000739-supplementary/Suppl_Appendix_S3_ITS_BI_align.nex]

#NEXUS
[ Title Phylogenetic Analysis]
begin taxa;
   dimensions ntax= 65;
   taxlabels
      T._greigii__A-Zh_               
      T._kaufmanniana__A-Zh_          
      T._turkestanica__A-Zh_          
      T._bifloriformis__A-Zh_         
      T._patens__AKM_                 
      T._dubia__A-Zh_                 
      T._alberti__Karatau_            
      T._schrenkii__KOS_              
      T._heteropetala__WK__OR678372   
      T._turkestanica__ALM__OR346254S 
      T._greigii__ALM__OR346253       
      T._greigii__ALM__OR346252       
      T._patens__AKM__OR699358        
      T._biebersteiniana__AKM__OR69935 
      T._turgaica__AKM__OR699354      
      T._biflora__AKM__OR699318       
      T._auliekolica__AKM__OR687566   
      T._biebersteiniana__AT__OR678335
      T._hybrid_cultivar__A-Zh__ON8704 
      T._kaufmanniana__A-Zh__ON870410 
      T._greigii__A-Zh__ON870409      
      T._turkestanica__A-Zh__ON870408 
      T._greigii__A-Zh__ON870407      
      T._bifloriformis__A-Zh__ON870406
      T._suaveolens__KZ__MK334575     
      T._suaveolens__KZ__MK334574     
      T._ostrowskiana__ALM__OP482247  
      T._kolpakowskiana__ALM__OP482245
      T._alberti__ALM__OP482244       
      T._schrenkii__AKM__OR634829     
      T._altaica__AKM__OR634828       
      T._alberti__AKM__OR634826       
      T._patens__AKM__OR634825        
      T._altaica__AKM__OR634822       
      T._ferganica__UZ__MW826216      
      T._turkestanica__UZ__MW854645   
      T._mogoltavica__UZ__MW854644    
      T._uniflora__RU__OP630730       
      T._suaveolens__RU-VOL__MK334377 
      T._mongolica__RU__OP532982      
      T._suaveolens__RU-VOL__MK334551 
      T._suaveolens__RU-SAR__MK334548 
      T._suaveolens__RU-KRK__MK334450 
      T._suaveolens__RU-SAM__MK334433 
      T._suaveolens__RU-RST__MK334425 
      T._suaveolens__RU-KLM__MK334404 
      T._suaveolens__RU-DGS__MK334401 
      T._suaveolens__RU-CRM__MK334398 
      T._suaveolens__RU-RST__MK334362 
      T._thianschanica__CN__MT923872  
      T._thianschanica__CN__MT923871  
      T._sinkiangensis__CN__MT923869  
      T._patens__CN__MT923868         
      T._iliensis__CN__MT923867       
      T._iliensis__CN__MT923866       
      T._heterophylla__CN__MT923865   
      T._altaica__CN__MW938051        
      G._fragifera_AM422468           
      G._villosa_AM409345             
      G._glacialis_AM265535           
      L._ponticum_AM292427            
      L._pardalinum_AB035279          
      L._japonicum_AB020475           
      L._ixiolirioides_MH808663       
      L._oxycarpa_HQ448859            
;
end;
begin characters;
   dimensions nchar= 485;
   format missing=? gap=- matchchar=. datatype=dna interleave=yes;
   matrix

[!Domain=Data;]
T._greigii__A-Zh_                CCCTGCCGC-CCCCTTTCGGAGCGACCTTGAGTCGCACGGAC-GGGGGTGGTACGGGAT-AACGAAACCCCGGCGCTGCATGCGCCAAGGAACATATATGACCGGATGGACGTGCGCC-TTTGCCCTTGCGGCGAGGCAACGACCGCTGAACATTACCATACGACTCTCGGCAACGGATATCTCGGCTCTCGCATCGATGAAGAACGTAGCGAAATGCGATACTTGGTGTGAATTGCAGAATCCCGTGAACCATCGAGTCTTTGAACGCAAGTTGCGCCCGAGGCCTTCCGGCCGAGGGCACGCCTGCCTGGGCGTCACGCA-TCGCGTCGCTC--TATGCTTCTGACCCTTTGGGGCGGT-GGTGTTGATGCGGAAATTGGCCCTCCGTGC-CTTGTGTGCGGTGGGCTAAAGATAGGGCTGCCGGC--TAGGTGTGGCACGGCAAGTGGTGGACATAGCGCCAGCAGGATGCCGTGGCCTCCC
T._kaufmanniana__A-Zh_           .........-.......................T........-................-..........................................................-...........................................................................................................................................................................................................-...........--.........................-..............................-...................................--.......................................................
T._turkestanica__A-Zh_           ....T.T..C...T........T....C..T..T........-.........G......-..................T.......................................-..........T..TT......................T..........................................................................................................................T........T.................................-...........--......C......A...TT...A..G..............................-..C...................G............--C...AC....G...................T............T...A.......
T._bifloriformis__A-Zh_          ....T.T..C...T........T....C..T..T........-.........G......-..................T.......................................-..........T..TT......................T..........................................................................................................................T........T.................................-...........--..C...C......A...TT...A..G..............................-..C...................G............--C...AC....G...................T............T...A.......
T._patens__AKM_                  .........-.......................T........-................-..........................................................-............................................................................................................................................T..............................................................-...........--.........................-..............................-................................A..--.......................................................
T._dubia__A-Zh_                  ......T..-............T.......T..T..G.....-.....C..........-..................T....................................A..T..........T..TT...T....G.............T..........................................................................................................................T........T.................................-...........--......C........C..T...A..-............................T.-..C..A.....C..........G............--.....C....................G....................A.......
T._alberti__Karatau_             .........-.......................T........-................-..........................................................-............................................................................................................................................T..............................................................-...........--.........................-..............................-................................A..--.......................................................
T._schrenkii__KOS_               ......T..-............T.......T..T..G.....-.....C..........-..................T....................................A..T..........T..TT...T....G.............T..........................................................................................................................T........T.................................-...........--......C........C..T...A..-............................T.-..C..A.....C..........G............--.....C....................G....................A.......
T._heteropetala__WK__OR678372    .....T..--...T................T..T........-.....C...TT.....-..........................................................-..C.......T..T.........G.............T........................................................................................................................................T............................-...........--......C...?...........?..-..............................-..C.............................A..--?.........................T...?............T.....T.....
T._turkestanica__ALM__OR346254S  ......T..-............T.......T..T..G.....-.....C..........-..................T....................................A..T..........T..TT...T....G.............T..........................................................................................................................T........T.................................-...........--......C........C..T...A..-............................T.-..C..A.....C..........G............--.....C....................G....................A.......
T._greigii__ALM__OR346253        .........-................................-................-..........................................................-...........................................................................................................................................................................................................-...........--........C................-..............................-...................................--.......................................................
T._greigii__ALM__OR346252        .........-................................-................-..........................................................-...........................................................................................................................................................................................................-...........--.........................-..............................-................................A..--.......................................................
T._patens__AKM__OR699358         ......T..-............T.......T...........-................-..................T.......................................-..........T..TT.....G................T...................................................................................................................................T...T.............................-...........--......C.C.....C...T..T...-..............................-..C...................G............--C.............................T................A.......
T._biebersteiniana__AKM__OR69935  ......T..-............T.......T...........-................-..................T.......................................-..........T..TT.....G................T...................................................................................................................................T...T.............................-...........--......C.C.....C...T..T...-..............................-..C...................G............--C.............A...............T................A.......
T._turgaica__AKM__OR699354       ......T..-............T.......T...........-................-..................T.......................................-..........T..TT.....G................T...................................................................................................................................T...T.............................-...........--......C.C.....C...T..T...-..............................-..C...................G............--C.............................T................A.....T.
T._biflora__AKM__OR699318        ......T..-............T.......T...........-................-..................T.......................................-..........T..TT.....G................T...................................................................................................................................T...T.............................-...........--......C.C.....C...T..T...-..............................-..C...................G............--C.............................T................A.......
T._auliekolica__AKM__OR687566    ......T..-............T.......T...........-................-..................T.......................................-..........T..TT.....G................T...................................................................................................................................T...T.............................-...........--......C.C.....C...T..T...-..............................-..C...................G............--C.............................T................A.......
T._biebersteiniana__AT__OR678335 ......T..-............T.......T...........-................-..................T.......................................-..........T..TT.....G................T...................................................................................................................................T...T.............................-...........--......C.C.....C...T..T...-..............................-..C...................G.......?....--C.............................T................A.......
T._hybrid_cultivar__A-Zh__ON8704  .........-................................-................-..........................................................-...........................................................................................................................................................................................................-...........--.........................-..............................-...................................--.......................................................
T._kaufmanniana__A-Zh__ON870410  .........-.......................T........-................-..........................................................-...........................................................................................................................................................................................................-...........--.........................-..............................-................................A..--.......................................................
T._greigii__A-Zh__ON870409       .........-................................-................-..........................................................-...........................................................................................................................................................................................................-...........--.........................-..............................-................................A..--.......................................................
T._turkestanica__A-Zh__ON870408  ......T..-............T.......T..T..G.....-.....C..........-..................T....................................A..T..........T..TT...T....G.............T..........................................................................................................................T........T.................................-...........--......C........C..T...A..-............................T.-..C..A.....C..........G............--.....C....................G....................A.......
T._greigii__A-Zh__ON870407       .........-................................-................-..........................................................-...........................................................................................................................................................................................................-...........--......C........C..T...A..-............................T.-..C..A.....C..........G............--.....C....................G............................
T._bifloriformis__A-Zh__ON870406 ....T.T..C...T........T....C..T..T........-.........G......-..................T.......................................-..........T..TT......................T..........................................................................................................................T........T.................................-...........--..C...C......A...TT...A..G..............................-..C...................G............--C...AC....G...................T............T...A.......
T._suaveolens__KZ__MK334575      .......TT-......G.............T..T.....T..-................-......C...................................................-.....................................T.....................................................................................................................................................................-...........--.........................-..............................-..C.............................A..--C..............T..............A........................
T._suaveolens__KZ__MK334574      .......TT-......G.............T..T.....T..-................-......C...................................................-.....................................T.....................................................................................................................................................................-...........--.........................-..............................-..C.............................A..--C..............T..............A........................
T._ostrowskiana__ALM__OP482247   .........-.............C......T..T........G................-......................................................T...-..C........................................................................................................................................................................................................-...........--...............C....A.A..-..............................-..C...................C.....C...A..--C......................................................
T._kolpakowskiana__ALM__OP482245 .........-.T..................T..T........-.T..............-..................?...................................T...-..C..........T.........G...................................................................................................................................................................................-...........--......................A..-..............................-..?...C...............C.....C...A..--C......................................................
T._alberti__ALM__OP482244        .........-.......................T........-................-..........................................................-............................................................................................................................................T..............................................................-...........--.........................-..............................-................................A..--.......................................................
T._schrenkii__AKM__OR634829      .......TT-......G.............T..T.....T..-................-......C...................................................-.....................................T.....................................................................................................................................................................-...........--.........................-..............................-..C.............................A..--C..............T..............A........................
T._altaica__AKM__OR634828        ........T-.........T..........T..T........-..........T.....-..........................................................-..........T..T.....G.......................................................................................................................................................................................-...........--.................T.......-..............................-..C.............................A..--C......................................................
T._alberti__AKM__OR634826        .........-.......................T........-................-..........................................................-............................................................................................................................................T..............................................................-...........--.........................-..............................-................................A..--.......................................................
T._patens__AKM__OR634825         ......T..-............T.......T...........-...............C-..................T.......................................-..........T..TT......................T...................................................................................................................................T.................................-...........--......C.C.....C...T...A..-..............................-..C...................G............--C.........................G...T................A.......
T._altaica__AKM__OR634822        ........T-.........T..........T..T........-..........T.....-..........................................................-..........T..T.....G.......................................................................................................................................................................................-...........--.................T.......-..............................-..C.............................A..--C......................................................
T._ferganica__UZ__MW826216       ......T..-.............A.A....T..T........-.........T......-......................................................T...-.....................................T.....................................................................................................................................................................-...........--......................A.C-..............................-..C...................C.........A..--C..................................................A...
T._turkestanica__UZ__MW854645    ......T..-............T.......T..T..G....?-.....C..........-..................T....................................A..T..........T..TT...T....G.............T..........................................................................................................................T........T.................................-...........--......C...........T...A..-............................T.-..C..A.....C..........G............--.....C....................G....................A.......
T._mogoltavica__UZ__MW854644     .........-................................-................-..........................................................-...........................................................................................................................................................................................................-...........--.........................-..............................-................................A..--.......................................................
T._uniflora__RU__OP630730        ........--....C...............T..T........-..........T.....-..................?...................................T...-.CC.......T..T.......................T........................................................................................................................................T............................-...........--......C.............A....-..............................-..C........................T....A..--C.........G...............T............................
T._suaveolens__RU-VOL__MK334377  .......TT-......G.............T..T.....T..-................-......C...................................................-.....................................T.....................................................................................................................................................................-...........--.........................-..............................-..C.............................A..--C..............T..............A........................
T._mongolica__RU__OP532982       ......T.--....C...............T..T........-..........T.....-..........................................................-.CC.......T..T..................?....T........................................................................................................................................T............................-...........--......C.............A.A..-..............................-..C........................T....A..--C.........G...............T............................
T._suaveolens__RU-VOL__MK334551  .......TT-......G.............T..T.....T..-................-......C...................................................-.....................................T.....................................................................................................................................................................-...........--.........................-..............................-..C.............................A..--C..............T..............A........................
T._suaveolens__RU-SAR__MK334548  .......TT-......G.............T..T.....T..-................-......C...................................................-.....................................T.....................................................................................................................................................................-...........--.........................-..............................-..C.............................A..--C..............T..............A........................
T._suaveolens__RU-KRK__MK334450  .......TT-......G.............T..T.....T..-................-......C...................................................-.....................................T.....................................................................................................................................................................-...........--.........................-..............................-..C.............................A..--C..............T..............A........................
T._suaveolens__RU-SAM__MK334433  .......TT-......G.............T..T.....T..-................-......C...................................................-.....................................T.....................................................................................................................................................................-...........--......................A..-..............................-..C.............................A..--C..............T..............A........................
T._suaveolens__RU-RST__MK334425  .......TT-......G.............T..T.....T..-................-......C...................................................-.....................................T.....................................................................................................................................................................-...........--.........................-..............................-..C.............................A..--C..............T..............A........................
T._suaveolens__RU-KLM__MK334404  .......TT-......G.............T..T.....T..-................-......C...................................................-.....................................T.....................................................................................................................................................................-...........--.........................-..............................-..C.............................A..--C..............T..............A........................
T._suaveolens__RU-DGS__MK334401  .......TT-......G.............T..T.....T..-................-......C...................................................-.....................................T.....................................................................................................................................................................-...........--.........................-..............................-..C.............................A..--C..............T..............A........................
T._suaveolens__RU-CRM__MK334398  .......TT-......G.............T..T.....T..-................-......C...................................................-.....................................T.....................................................................................................................................................................-...........--.........................-..............................-..C.............................A..--C..............T..............A........................
T._suaveolens__RU-RST__MK334362  .......TT-......G.............T..T.....T..-................-......C...................................................-.....................................T.....................................................................................................................................................................-...........--.........................-..............................-..C.............................A..--C..............T..............A........................
T._thianschanica__CN__MT923872   .........-....C......CT.......T..T........-................-......................................................T...-..C....................G...................................................................................................................................................................................-...........--.....................TA..-..............................-..C...................C.....C...A..--...............G..............T........................
T._thianschanica__CN__MT923871   ......T..-......C.............T..T........-................-......................................................T...-...........................................................................................................................................................................................................-...........--.........................-..............................-......................C.....C...A..--C.........G............................................
T._sinkiangensis__CN__MT923869   .........-............T.......T..T.......T-...T............-......................................................T...-.......................G...................................................................................................................................................................................-...........--.....................?A..-..............................-................................A..--C......................................................
T._patens__CN__MT923868          ......T..-............T.......T..T........-.....?..........-..................T.......................................-..........T..TT......................T..........................................................................................................................T........T.................................-...........--......C...........T......-..............................-..C...................G............--C.............................T................A.......
T._iliensis__CN__MT923867        .........-....................T..T........-................-......................................................Y...-.......................G...................................................................................................................................................................................-...........--.........................-..............................-..C.....?.............C.....C...A..--C................?.....................................
T._iliensis__CN__MT923866        .........-....................T..T........-................-..........................................................-.......................?...................................................................................................................................................................................-...........--.........................-..............................-..C...................C.....C...A..--C................T.....................................
T._heterophylla__CN__MT923865    .........-....G.......T.......T..T........-................-......................................................T...-...................?...G...................................................................................................................................................................................-...........--................?.....A..-..............................-..C...................C.....C...A..--C......................................................
T._altaica__CN__MW938051         ........T-....................T..T........-................-..........................................................-..........T..T.............................................................................................................................................................................................-...........--.................T.......-..............................-......................C.........A..--C.........G............................................
G._fragifera_AM422468            ..T....T.-.T.G.C.T.AG.T.T.GC-------.T.T...-....TA..CGG....CGG..C....T.......G.TCA..........T....C.--.TTC..GTAGA...T...-A.G...........C-.T.GGT.CT.C..AGTA.A.-.AT..A............................TA.................................................................................................G..?............................C-....A...GA.--A.CA.CCACTG....CCT...TC.--.....G.C.T....C.......T..T....A..C.C.C..A.......T....G.....C.T...T--CG...-C......A.G..........T.T.T....A.......T....T..C.GG
G._villosa_AM409345              ..T....T.-.T.G.C.T.AG.T.T.GC-------.T.T...-....TA..CGG....CGT..C....T.......G.TCA..........T....C.--.TTC..GTAGG...T...-GCG...........C-.T.GGT.CT.C..AGTT.A.-.AT..A............................TA.................................................................................................G..T............................C-....A...GA.--A.CA.CCACTG....CCT...TC.--.....G.C.T....C.......T..T....A..C.C.C..A.......T....G.....C.T...T--CG...-C......A.G..........T.T.T....A.......T....T..C.GG
G._glacialis_AM265535            ..T....T.-.T.G.C.T.AG.T.?.GC-------.T.T...-....TA..CGG....CGG..C............G.TCA..........T....C.--.TTC..GTAGA...T...-A.G...........C-.T.GGT.CT.C..AGTA.A.-.AT..A............................TA.................................................................................................G..T............................C-....A...GA.--A.CA.CCACTG....CCT...TC.--.....G.C.T....C.......T..T....A..C.C.C..A.......T....G.....C.T...T--CG...-C......A.G..........T.T.T....A.......T....T..C.GG
L._ponticum_AM292427             ..TC..AT--.GTG.C.GC.GCT.C.TCCTG.CGTTTT....-AC.AT.T.CGG....CG................G..C.................G.C.--...C.....C...T.-AAC...TC..T..T.G..?G...T.....CT.T..--.?..........................................................................................TT......................................T...TT...........................C-.T.TT.T....--.G...CCA..CT....C....GC.--.TCA.G........G...............-..C........C.....T...CGC.A....T....GTCG..ATG.A....A.G..........GG...A....A......T.....T.C...
L._pardalinum_AB035279           ..TC..AT--.GTG.CATC.GT..C.T.C...CGTTT...G.-ACAAT.T.CGG....CG..............A.GA.C..T..............T.C.--...C..G......T.-AA....T...T..T.G...G.T.T.....CTCT..--.T..................................................................................................................................T...TT...........................C-.T.TT.T....--.G...CCA..CTT...C....GC.--.ACA.G........G...............-..C........C.....T...CGG....C.T....GTCG..ATG.A...AATG..........GG...A......A....T.....T.C...
L._japonicum_AB020475            ..TC..AT--.GTG.CCGC.GC..C.TCC...CGTTC.C.G.-AC.AT.T.CGG....CG................A..C..T..............G.C.--...C.....C.T...-AACA..TC..T..T.G..TG...T...A.CTTT..--.TG........................................................................................................................T........T...TT...................T.......CT.T.TT......TG.G...CCA..CT..A.C....GC.--.TCA.G........G.........T.....-..C........C.....T...CGC......T...TGTCG...TG......A.G..........GG...A...........T.....T.C.T.
L._ixiolirioides_MH808663        ..T....T.-...G.C-..AG.T.T.GCCACAC--.T.....-....TA..CGG....CCG..A............G..CA..........T......--.TT...GTAGG...T...-GCG..........GCT...GGT.CT.C.....A.A.-.TT..A............................TA..............................................................................................C.TG..T............................C-....A...GA.--.GCA.CAACTG...AAC...TTCT--.....G.C.T....G.C.....T.......A.CC.A.C..........T....G.......T....--CG...-A......A............T.T.A.................T..C.GG
L._oxycarpa_HQ448859             .......T.-.T.G-CC..AGTTCT.GC-------.T....T-....TA..CGG....CGG..A............G..CA..........G......--.TT...GTAGA.......-GCG...........C-.C.GGT.CT.C..A.GA..--.TT..A............................TA................................................................................................TG..T............................C-....A...GA.--CGCA.CCACTG....CCT...TC.--.....G.C.C....G.......T.T.....A..C.A.C..........T..A.GG...........--CG...-C......A.G..........T.T.T....A.......T....T..C.GG
;
end;

begin mrbayes;

    charset ITS = 1-485;
    
	outgroup 58;
	outgroup 59;
	outgroup 60; 
	outgroup 61; 
	outgroup 62;
	outgroup 63;
	outgroup 64;
	outgroup 65;
			
    lset nst=6 rates=gamma;
	
	prset brlenspr=uncons:gammadir(1,1,0.7,0.5);
		
	mcmc ngen=10000000 samplefreq=1000;
			    
end;
