# Supplementary material for: Phylogenetic Analysis of Rare and Endangered Tulipa Species (Liliaceae) of Kazakhstan Based on Universal Barcoding Markers
Source: Biology (Basel). 2024 May 22;13(6):365. doi: 10.3390/biology13060365 (PMC11200791; doi:10.3390/biology13060365)
Supplement: Supplementary file 1 [file biology-13-00365-s001.zip › biology-3000739-supplementary/Suppl_Appendix_S4_ITS_ML_align.fas]

>T. greigii (A-Zh)
CCCTGCCGC-CCCCTTTCGGAGCGACCTTGAGTCGCACGGAC-GGGGGTGGTACGGGAT-AACGAAACCCCGGCGCTGCATGCGCCAAGGAACATATATGACCGGATGGACGTGCGCC-TTTGCCCTTGCGGCGAGGCAACGACCGCTGAACATTACCATACGACTCTCGGCAACGGATATCTCGGCTCTCGCATCGATGAAGAACGTAGCGAAATGCGATACTTGGTGTGAATTGCAGAATCCCGTGAACCATCGAGTCTTTGAACGCAAGTTGCGCCCGAGGCCTTCCGGCCGAGGGCACGCCTGCCTGGGCGTCACGCA-TCGCGTCGCTC--TATGCTTCTGACCCTTTGGGGCGGT-GGTGTTGATGCGGAAATTGGCCCTCCGTGC-CTTGTGTGCGGTGGGCTAAAGATAGGGCTGCCGGC--TAGGTGTGGCACGGCAAGTGGTGGACATAGCGCCAGCAGGATGCCGTGGCCTCCC
>T. kaufmanniana (A-Zh)
CCCTGCCGC-CCCCTTTCGGAGCGACCTTGAGTTGCACGGAC-GGGGGTGGTACGGGAT-AACGAAACCCCGGCGCTGCATGCGCCAAGGAACATATATGACCGGATGGACGTGCGCC-TTTGCCCTTGCGGCGAGGCAACGACCGCTGAACATTACCATACGACTCTCGGCAACGGATATCTCGGCTCTCGCATCGATGAAGAACGTAGCGAAATGCGATACTTGGTGTGAATTGCAGAATCCCGTGAACCATCGAGTCTTTGAACGCAAGTTGCGCCCGAGGCCTTCCGGCCGAGGGCACGCCTGCCTGGGCGTCACGCA-TCGCGTCGCTC--TATGCTTCTGACCCTTTGGGGCGGT-GGTGTTGATGCGGAAATTGGCCCTCCGTGC-CTTGTGTGCGGTGGGCTAAAGATAGGGCTGCCGGC--TAGGTGTGGCACGGCAAGTGGTGGACATAGCGCCAGCAGGATGCCGTGGCCTCCC
>T. turkestanica (A-Zh)
CCCTTCTGCCCCCTTTTCGGAGTGACCCTGTGTTGCACGGAC-GGGGGTGGTGCGGGAT-AACGAAACCCCGGCGCTGTATGCGCCAAGGAACATATATGACCGGATGGACGTGCGCC-TTTGCCCTTGTGGTTAGGCAACGACCGCTGAACATTATCATACGACTCTCGGCAACGGATATCTCGGCTCTCGCATCGATGAAGAACGTAGCGAAATGCGATACTTGGTGTGAATTGCAGAATCCCGTGAACCATCGAGTCTTTGAACGCAAGTTGCGCCTGAGGCCTTTCGGCCGAGGGCACGCCTGCCTGGGCGTCACGCA-TCGCGTCGCTC--TATGCTCCTGACCATTTTTGGCAGTGGGTGTTGATGCGGAAATTGGCCCTCCGTGC-CTCGTGTGCGGTGGGCTAAAGAGAGGGCTGCCGGC--CAGGACTGGCGCGGCAAGTGGTGGACATAGTGCCAGCAGGATGTCGTAGCCTCCC
>T. bifloriformis (A-Zh)
CCCTTCTGCCCCCTTTTCGGAGTGACCCTGTGTTGCACGGAC-GGGGGTGGTGCGGGAT-AACGAAACCCCGGCGCTGTATGCGCCAAGGAACATATATGACCGGATGGACGTGCGCC-TTTGCCCTTGTGGTTAGGCAACGACCGCTGAACATTATCATACGACTCTCGGCAACGGATATCTCGGCTCTCGCATCGATGAAGAACGTAGCGAAATGCGATACTTGGTGTGAATTGCAGAATCCCGTGAACCATCGAGTCTTTGAACGCAAGTTGCGCCTGAGGCCTTTCGGCCGAGGGCACGCCTGCCTGGGCGTCACGCA-TCGCGTCGCTC--TACGCTCCTGACCATTTTTGGCAGTGGGTGTTGATGCGGAAATTGGCCCTCCGTGC-CTCGTGTGCGGTGGGCTAAAGAGAGGGCTGCCGGC--CAGGACTGGCGCGGCAAGTGGTGGACATAGTGCCAGCAGGATGTCGTAGCCTCCC
>T. patens (AKM)
CCCTGCCGC-CCCCTTTCGGAGCGACCTTGAGTTGCACGGAC-GGGGGTGGTACGGGAT-AACGAAACCCCGGCGCTGCATGCGCCAAGGAACATATATGACCGGATGGACGTGCGCC-TTTGCCCTTGCGGCGAGGCAACGACCGCTGAACATTACCATACGACTCTCGGCAACGGATATCTCGGCTCTCGCATCGATGAAGAACGTAGCGAAATGCGATACTTGGTGTGAATTGCAGAATCCCGTGAACCATCGAGTTTTTGAACGCAAGTTGCGCCCGAGGCCTTCCGGCCGAGGGCACGCCTGCCTGGGCGTCACGCA-TCGCGTCGCTC--TATGCTTCTGACCCTTTGGGGCGGT-GGTGTTGATGCGGAAATTGGCCCTCCGTGC-CTTGTGTGCGGTGGGCTAAAGATAGGGCTGCCAGC--TAGGTGTGGCACGGCAAGTGGTGGACATAGCGCCAGCAGGATGCCGTGGCCTCCC
>T. dubia (A-Zh)
CCCTGCTGC-CCCCTTTCGGAGTGACCTTGTGTTGCGCGGAC-GGGGGCGGTACGGGAT-AACGAAACCCCGGCGCTGTATGCGCCAAGGAACATATATGACCGGATGGACGTGCACCTTTTGCCCTTGTGGTTAGGTAACGGCCGCTGAACATTATCATACGACTCTCGGCAACGGATATCTCGGCTCTCGCATCGATGAAGAACGTAGCGAAATGCGATACTTGGTGTGAATTGCAGAATCCCGTGAACCATCGAGTCTTTGAACGCAAGTTGCGCCTGAGGCCTTTCGGCCGAGGGCACGCCTGCCTGGGCGTCACGCA-TCGCGTCGCTC--TATGCTCCTGACCCTCTGTGGCAGT-GGTGTTGATGCGGAAATTGGCCCTCCGTTC-CTCGTATGCGGCGGGCTAAAGAGAGGGCTGCCGGC--TAGGTCTGGCACGGCAAGTGGTGGACGTAGCGCCAGCAGGATGCCGTAGCCTCCC
>T. alberti (Karatau)
CCCTGCCGC-CCCCTTTCGGAGCGACCTTGAGTTGCACGGAC-GGGGGTGGTACGGGAT-AACGAAACCCCGGCGCTGCATGCGCCAAGGAACATATATGACCGGATGGACGTGCGCC-TTTGCCCTTGCGGCGAGGCAACGACCGCTGAACATTACCATACGACTCTCGGCAACGGATATCTCGGCTCTCGCATCGATGAAGAACGTAGCGAAATGCGATACTTGGTGTGAATTGCAGAATCCCGTGAACCATCGAGTTTTTGAACGCAAGTTGCGCCCGAGGCCTTCCGGCCGAGGGCACGCCTGCCTGGGCGTCACGCA-TCGCGTCGCTC--TATGCTTCTGACCCTTTGGGGCGGT-GGTGTTGATGCGGAAATTGGCCCTCCGTGC-CTTGTGTGCGGTGGGCTAAAGATAGGGCTGCCAGC--TAGGTGTGGCACGGCAAGTGGTGGACATAGCGCCAGCAGGATGCCGTGGCCTCCC
>T. schrenkii (KOS)
CCCTGCTGC-CCCCTTTCGGAGTGACCTTGTGTTGCGCGGAC-GGGGGCGGTACGGGAT-AACGAAACCCCGGCGCTGTATGCGCCAAGGAACATATATGACCGGATGGACGTGCACCTTTTGCCCTTGTGGTTAGGTAACGGCCGCTGAACATTATCATACGACTCTCGGCAACGGATATCTCGGCTCTCGCATCGATGAAGAACGTAGCGAAATGCGATACTTGGTGTGAATTGCAGAATCCCGTGAACCATCGAGTCTTTGAACGCAAGTTGCGCCTGAGGCCTTTCGGCCGAGGGCACGCCTGCCTGGGCGTCACGCA-TCGCGTCGCTC--TATGCTCCTGACCCTCTGTGGCAGT-GGTGTTGATGCGGAAATTGGCCCTCCGTTC-CTCGTATGCGGCGGGCTAAAGAGAGGGCTGCCGGC--TAGGTCTGGCACGGCAAGTGGTGGACGTAGCGCCAGCAGGATGCCGTAGCCTCCC
>T. heteropetala (WK) OR678372
CCCTGTCG--CCCTTTTCGGAGCGACCTTGTGTTGCACGGAC-GGGGGCGGTTTGGGAT-AACGAAACCCCGGCGCTGCATGCGCCAAGGAACATATATGACCGGATGGACGTGCGCC-TTCGCCCTTGTGGTGAGGCAACGGCCGCTGAACATTATCATACGACTCTCGGCAACGGATATCTCGGCTCTCGCATCGATGAAGAACGTAGCGAAATGCGATACTTGGTGTGAATTGCAGAATCCCGTGAACCATCGAGTCTTTGAACGCAAGTTGCGCCCGAGGCCTTCCGGCTGAGGGCACGCCTGCCTGGGCGTCACGCA-TCGCGTCGCTC--TATGCTCCTG?CCCTTTGGGGC?GT-GGTGTTGATGCGGAAATTGGCCCTCCGTGC-CTCGTGTGCGGTGGGCTAAAGATAGGGCTGCCAGC--?AGGTGTGGCACGGCAAGTGGTGGACTTAG?GCCAGCAGGATGTCGTGGTCTCCC
>T. turkestanica (ALM) OR346254S
CCCTGCTGC-CCCCTTTCGGAGTGACCTTGTGTTGCGCGGAC-GGGGGCGGTACGGGAT-AACGAAACCCCGGCGCTGTATGCGCCAAGGAACATATATGACCGGATGGACGTGCACCTTTTGCCCTTGTGGTTAGGTAACGGCCGCTGAACATTATCATACGACTCTCGGCAACGGATATCTCGGCTCTCGCATCGATGAAGAACGTAGCGAAATGCGATACTTGGTGTGAATTGCAGAATCCCGTGAACCATCGAGTCTTTGAACGCAAGTTGCGCCTGAGGCCTTTCGGCCGAGGGCACGCCTGCCTGGGCGTCACGCA-TCGCGTCGCTC--TATGCTCCTGACCCTCTGTGGCAGT-GGTGTTGATGCGGAAATTGGCCCTCCGTTC-CTCGTATGCGGCGGGCTAAAGAGAGGGCTGCCGGC--TAGGTCTGGCACGGCAAGTGGTGGACGTAGCGCCAGCAGGATGCCGTAGCCTCCC
>T. greigii (ALM) OR346253
CCCTGCCGC-CCCCTTTCGGAGCGACCTTGAGTCGCACGGAC-GGGGGTGGTACGGGAT-AACGAAACCCCGGCGCTGCATGCGCCAAGGAACATATATGACCGGATGGACGTGCGCC-TTTGCCCTTGCGGCGAGGCAACGACCGCTGAACATTACCATACGACTCTCGGCAACGGATATCTCGGCTCTCGCATCGATGAAGAACGTAGCGAAATGCGATACTTGGTGTGAATTGCAGAATCCCGTGAACCATCGAGTCTTTGAACGCAAGTTGCGCCCGAGGCCTTCCGGCCGAGGGCACGCCTGCCTGGGCGTCACGCA-TCGCGTCGCTC--TATGCTTCCGACCCTTTGGGGCGGT-GGTGTTGATGCGGAAATTGGCCCTCCGTGC-CTTGTGTGCGGTGGGCTAAAGATAGGGCTGCCGGC--TAGGTGTGGCACGGCAAGTGGTGGACATAGCGCCAGCAGGATGCCGTGGCCTCCC
>T. greigii (ALM) OR346252
CCCTGCCGC-CCCCTTTCGGAGCGACCTTGAGTCGCACGGAC-GGGGGTGGTACGGGAT-AACGAAACCCCGGCGCTGCATGCGCCAAGGAACATATATGACCGGATGGACGTGCGCC-TTTGCCCTTGCGGCGAGGCAACGACCGCTGAACATTACCATACGACTCTCGGCAACGGATATCTCGGCTCTCGCATCGATGAAGAACGTAGCGAAATGCGATACTTGGTGTGAATTGCAGAATCCCGTGAACCATCGAGTCTTTGAACGCAAGTTGCGCCCGAGGCCTTCCGGCCGAGGGCACGCCTGCCTGGGCGTCACGCA-TCGCGTCGCTC--TATGCTTCTGACCCTTTGGGGCGGT-GGTGTTGATGCGGAAATTGGCCCTCCGTGC-CTTGTGTGCGGTGGGCTAAAGATAGGGCTGCCAGC--TAGGTGTGGCACGGCAAGTGGTGGACATAGCGCCAGCAGGATGCCGTGGCCTCCC
>T. patens (AKM) OR699358
CCCTGCTGC-CCCCTTTCGGAGTGACCTTGTGTCGCACGGAC-GGGGGTGGTACGGGAT-AACGAAACCCCGGCGCTGTATGCGCCAAGGAACATATATGACCGGATGGACGTGCGCC-TTTGCCCTTGTGGTTAGGCAGCGACCGCTGAACATTATCATACGACTCTCGGCAACGGATATCTCGGCTCTCGCATCGATGAAGAACGTAGCGAAATGCGATACTTGGTGTGAATTGCAGAATCCCGTGAACCATCGAGTCTTTGAACGCAAGTTGCGCCCGAGGCCTTTCGGTCGAGGGCACGCCTGCCTGGGCGTCACGCA-TCGCGTCGCTC--TATGCTCCCGACCCCTTGTGGTGGT-GGTGTTGATGCGGAAATTGGCCCTCCGTGC-CTCGTGTGCGGTGGGCTAAAGAGAGGGCTGCCGGC--CAGGTGTGGCACGGCAAGTGGTGGACATAGTGCCAGCAGGATGCCGTAGCCTCCC
>T. biebersteiniana (AKM) OR699357
CCCTGCTGC-CCCCTTTCGGAGTGACCTTGTGTCGCACGGAC-GGGGGTGGTACGGGAT-AACGAAACCCCGGCGCTGTATGCGCCAAGGAACATATATGACCGGATGGACGTGCGCC-TTTGCCCTTGTGGTTAGGCAGCGACCGCTGAACATTATCATACGACTCTCGGCAACGGATATCTCGGCTCTCGCATCGATGAAGAACGTAGCGAAATGCGATACTTGGTGTGAATTGCAGAATCCCGTGAACCATCGAGTCTTTGAACGCAAGTTGCGCCCGAGGCCTTTCGGTCGAGGGCACGCCTGCCTGGGCGTCACGCA-TCGCGTCGCTC--TATGCTCCCGACCCCTTGTGGTGGT-GGTGTTGATGCGGAAATTGGCCCTCCGTGC-CTCGTGTGCGGTGGGCTAAAGAGAGGGCTGCCGGC--CAGGTGTGGCACGGAAAGTGGTGGACATAGTGCCAGCAGGATGCCGTAGCCTCCC
>T. turgaica (AKM) OR699354
CCCTGCTGC-CCCCTTTCGGAGTGACCTTGTGTCGCACGGAC-GGGGGTGGTACGGGAT-AACGAAACCCCGGCGCTGTATGCGCCAAGGAACATATATGACCGGATGGACGTGCGCC-TTTGCCCTTGTGGTTAGGCAGCGACCGCTGAACATTATCATACGACTCTCGGCAACGGATATCTCGGCTCTCGCATCGATGAAGAACGTAGCGAAATGCGATACTTGGTGTGAATTGCAGAATCCCGTGAACCATCGAGTCTTTGAACGCAAGTTGCGCCCGAGGCCTTTCGGTCGAGGGCACGCCTGCCTGGGCGTCACGCA-TCGCGTCGCTC--TATGCTCCCGACCCCTTGTGGTGGT-GGTGTTGATGCGGAAATTGGCCCTCCGTGC-CTCGTGTGCGGTGGGCTAAAGAGAGGGCTGCCGGC--CAGGTGTGGCACGGCAAGTGGTGGACATAGTGCCAGCAGGATGCCGTAGCCTCTC
>T. biflora (AKM) OR699318
CCCTGCTGC-CCCCTTTCGGAGTGACCTTGTGTCGCACGGAC-GGGGGTGGTACGGGAT-AACGAAACCCCGGCGCTGTATGCGCCAAGGAACATATATGACCGGATGGACGTGCGCC-TTTGCCCTTGTGGTTAGGCAGCGACCGCTGAACATTATCATACGACTCTCGGCAACGGATATCTCGGCTCTCGCATCGATGAAGAACGTAGCGAAATGCGATACTTGGTGTGAATTGCAGAATCCCGTGAACCATCGAGTCTTTGAACGCAAGTTGCGCCCGAGGCCTTTCGGTCGAGGGCACGCCTGCCTGGGCGTCACGCA-TCGCGTCGCTC--TATGCTCCCGACCCCTTGTGGTGGT-GGTGTTGATGCGGAAATTGGCCCTCCGTGC-CTCGTGTGCGGTGGGCTAAAGAGAGGGCTGCCGGC--CAGGTGTGGCACGGCAAGTGGTGGACATAGTGCCAGCAGGATGCCGTAGCCTCCC
>T. auliekolica (AKM) OR687566
CCCTGCTGC-CCCCTTTCGGAGTGACCTTGTGTCGCACGGAC-GGGGGTGGTACGGGAT-AACGAAACCCCGGCGCTGTATGCGCCAAGGAACATATATGACCGGATGGACGTGCGCC-TTTGCCCTTGTGGTTAGGCAGCGACCGCTGAACATTATCATACGACTCTCGGCAACGGATATCTCGGCTCTCGCATCGATGAAGAACGTAGCGAAATGCGATACTTGGTGTGAATTGCAGAATCCCGTGAACCATCGAGTCTTTGAACGCAAGTTGCGCCCGAGGCCTTTCGGTCGAGGGCACGCCTGCCTGGGCGTCACGCA-TCGCGTCGCTC--TATGCTCCCGACCCCTTGTGGTGGT-GGTGTTGATGCGGAAATTGGCCCTCCGTGC-CTCGTGTGCGGTGGGCTAAAGAGAGGGCTGCCGGC--CAGGTGTGGCACGGCAAGTGGTGGACATAGTGCCAGCAGGATGCCGTAGCCTCCC
>T. biebersteiniana (AT) OR678335
CCCTGCTGC-CCCCTTTCGGAGTGACCTTGTGTCGCACGGAC-GGGGGTGGTACGGGAT-AACGAAACCCCGGCGCTGTATGCGCCAAGGAACATATATGACCGGATGGACGTGCGCC-TTTGCCCTTGTGGTTAGGCAGCGACCGCTGAACATTATCATACGACTCTCGGCAACGGATATCTCGGCTCTCGCATCGATGAAGAACGTAGCGAAATGCGATACTTGGTGTGAATTGCAGAATCCCGTGAACCATCGAGTCTTTGAACGCAAGTTGCGCCCGAGGCCTTTCGGTCGAGGGCACGCCTGCCTGGGCGTCACGCA-TCGCGTCGCTC--TATGCTCCCGACCCCTTGTGGTGGT-GGTGTTGATGCGGAAATTGGCCCTCCGTGC-CTCGTGTGCGGTGGGCTAAAGAGAGGGCTG?CGGC--CAGGTGTGGCACGGCAAGTGGTGGACATAGTGCCAGCAGGATGCCGTAGCCTCCC
>T. hybrid cultivar (A-Zh) ON870412
CCCTGCCGC-CCCCTTTCGGAGCGACCTTGAGTCGCACGGAC-GGGGGTGGTACGGGAT-AACGAAACCCCGGCGCTGCATGCGCCAAGGAACATATATGACCGGATGGACGTGCGCC-TTTGCCCTTGCGGCGAGGCAACGACCGCTGAACATTACCATACGACTCTCGGCAACGGATATCTCGGCTCTCGCATCGATGAAGAACGTAGCGAAATGCGATACTTGGTGTGAATTGCAGAATCCCGTGAACCATCGAGTCTTTGAACGCAAGTTGCGCCCGAGGCCTTCCGGCCGAGGGCACGCCTGCCTGGGCGTCACGCA-TCGCGTCGCTC--TATGCTTCTGACCCTTTGGGGCGGT-GGTGTTGATGCGGAAATTGGCCCTCCGTGC-CTTGTGTGCGGTGGGCTAAAGATAGGGCTGCCGGC--TAGGTGTGGCACGGCAAGTGGTGGACATAGCGCCAGCAGGATGCCGTGGCCTCCC
>T. kaufmanniana (A-Zh) ON870410
CCCTGCCGC-CCCCTTTCGGAGCGACCTTGAGTTGCACGGAC-GGGGGTGGTACGGGAT-AACGAAACCCCGGCGCTGCATGCGCCAAGGAACATATATGACCGGATGGACGTGCGCC-TTTGCCCTTGCGGCGAGGCAACGACCGCTGAACATTACCATACGACTCTCGGCAACGGATATCTCGGCTCTCGCATCGATGAAGAACGTAGCGAAATGCGATACTTGGTGTGAATTGCAGAATCCCGTGAACCATCGAGTCTTTGAACGCAAGTTGCGCCCGAGGCCTTCCGGCCGAGGGCACGCCTGCCTGGGCGTCACGCA-TCGCGTCGCTC--TATGCTTCTGACCCTTTGGGGCGGT-GGTGTTGATGCGGAAATTGGCCCTCCGTGC-CTTGTGTGCGGTGGGCTAAAGATAGGGCTGCCAGC--TAGGTGTGGCACGGCAAGTGGTGGACATAGCGCCAGCAGGATGCCGTGGCCTCCC
>T. greigii (A-Zh) ON870409
CCCTGCCGC-CCCCTTTCGGAGCGACCTTGAGTCGCACGGAC-GGGGGTGGTACGGGAT-AACGAAACCCCGGCGCTGCATGCGCCAAGGAACATATATGACCGGATGGACGTGCGCC-TTTGCCCTTGCGGCGAGGCAACGACCGCTGAACATTACCATACGACTCTCGGCAACGGATATCTCGGCTCTCGCATCGATGAAGAACGTAGCGAAATGCGATACTTGGTGTGAATTGCAGAATCCCGTGAACCATCGAGTCTTTGAACGCAAGTTGCGCCCGAGGCCTTCCGGCCGAGGGCACGCCTGCCTGGGCGTCACGCA-TCGCGTCGCTC--TATGCTTCTGACCCTTTGGGGCGGT-GGTGTTGATGCGGAAATTGGCCCTCCGTGC-CTTGTGTGCGGTGGGCTAAAGATAGGGCTGCCAGC--TAGGTGTGGCACGGCAAGTGGTGGACATAGCGCCAGCAGGATGCCGTGGCCTCCC
>T. turkestanica (A-Zh) ON870408
CCCTGCTGC-CCCCTTTCGGAGTGACCTTGTGTTGCGCGGAC-GGGGGCGGTACGGGAT-AACGAAACCCCGGCGCTGTATGCGCCAAGGAACATATATGACCGGATGGACGTGCACCTTTTGCCCTTGTGGTTAGGTAACGGCCGCTGAACATTATCATACGACTCTCGGCAACGGATATCTCGGCTCTCGCATCGATGAAGAACGTAGCGAAATGCGATACTTGGTGTGAATTGCAGAATCCCGTGAACCATCGAGTCTTTGAACGCAAGTTGCGCCTGAGGCCTTTCGGCCGAGGGCACGCCTGCCTGGGCGTCACGCA-TCGCGTCGCTC--TATGCTCCTGACCCTCTGTGGCAGT-GGTGTTGATGCGGAAATTGGCCCTCCGTTC-CTCGTATGCGGCGGGCTAAAGAGAGGGCTGCCGGC--TAGGTCTGGCACGGCAAGTGGTGGACGTAGCGCCAGCAGGATGCCGTAGCCTCCC
>T. greigii (A-Zh) ON870407
CCCTGCCGC-CCCCTTTCGGAGCGACCTTGAGTCGCACGGAC-GGGGGTGGTACGGGAT-AACGAAACCCCGGCGCTGCATGCGCCAAGGAACATATATGACCGGATGGACGTGCGCC-TTTGCCCTTGCGGCGAGGCAACGACCGCTGAACATTACCATACGACTCTCGGCAACGGATATCTCGGCTCTCGCATCGATGAAGAACGTAGCGAAATGCGATACTTGGTGTGAATTGCAGAATCCCGTGAACCATCGAGTCTTTGAACGCAAGTTGCGCCCGAGGCCTTCCGGCCGAGGGCACGCCTGCCTGGGCGTCACGCA-TCGCGTCGCTC--TATGCTCCTGACCCTCTGTGGCAGT-GGTGTTGATGCGGAAATTGGCCCTCCGTTC-CTCGTATGCGGCGGGCTAAAGAGAGGGCTGCCGGC--TAGGTCTGGCACGGCAAGTGGTGGACGTAGCGCCAGCAGGATGCCGTGGCCTCCC
>T. bifloriformis (A-Zh) ON870406
CCCTTCTGCCCCCTTTTCGGAGTGACCCTGTGTTGCACGGAC-GGGGGTGGTGCGGGAT-AACGAAACCCCGGCGCTGTATGCGCCAAGGAACATATATGACCGGATGGACGTGCGCC-TTTGCCCTTGTGGTTAGGCAACGACCGCTGAACATTATCATACGACTCTCGGCAACGGATATCTCGGCTCTCGCATCGATGAAGAACGTAGCGAAATGCGATACTTGGTGTGAATTGCAGAATCCCGTGAACCATCGAGTCTTTGAACGCAAGTTGCGCCTGAGGCCTTTCGGCCGAGGGCACGCCTGCCTGGGCGTCACGCA-TCGCGTCGCTC--TACGCTCCTGACCATTTTTGGCAGTGGGTGTTGATGCGGAAATTGGCCCTCCGTGC-CTCGTGTGCGGTGGGCTAAAGAGAGGGCTGCCGGC--CAGGACTGGCGCGGCAAGTGGTGGACATAGTGCCAGCAGGATGTCGTAGCCTCCC
>T. suaveolens (KZ) MK334575
CCCTGCCTT-CCCCTTGCGGAGCGACCTTGTGTTGCACGTAC-GGGGGTGGTACGGGAT-AACGAACCCCCGGCGCTGCATGCGCCAAGGAACATATATGACCGGATGGACGTGCGCC-TTTGCCCTTGCGGCGAGGCAACGACCGCTGAACATTATCATACGACTCTCGGCAACGGATATCTCGGCTCTCGCATCGATGAAGAACGTAGCGAAATGCGATACTTGGTGTGAATTGCAGAATCCCGTGAACCATCGAGTCTTTGAACGCAAGTTGCGCCCGAGGCCTTCCGGCCGAGGGCACGCCTGCCTGGGCGTCACGCA-TCGCGTCGCTC--TATGCTTCTGACCCTTTGGGGCGGT-GGTGTTGATGCGGAAATTGGCCCTCCGTGC-CTCGTGTGCGGTGGGCTAAAGATAGGGCTGCCAGC--CAGGTGTGGCACGGCTAGTGGTGGACATAGAGCCAGCAGGATGCCGTGGCCTCCC
>T. suaveolens (KZ) MK334574
CCCTGCCTT-CCCCTTGCGGAGCGACCTTGTGTTGCACGTAC-GGGGGTGGTACGGGAT-AACGAACCCCCGGCGCTGCATGCGCCAAGGAACATATATGACCGGATGGACGTGCGCC-TTTGCCCTTGCGGCGAGGCAACGACCGCTGAACATTATCATACGACTCTCGGCAACGGATATCTCGGCTCTCGCATCGATGAAGAACGTAGCGAAATGCGATACTTGGTGTGAATTGCAGAATCCCGTGAACCATCGAGTCTTTGAACGCAAGTTGCGCCCGAGGCCTTCCGGCCGAGGGCACGCCTGCCTGGGCGTCACGCA-TCGCGTCGCTC--TATGCTTCTGACCCTTTGGGGCGGT-GGTGTTGATGCGGAAATTGGCCCTCCGTGC-CTCGTGTGCGGTGGGCTAAAGATAGGGCTGCCAGC--CAGGTGTGGCACGGCTAGTGGTGGACATAGAGCCAGCAGGATGCCGTGGCCTCCC
>T. ostrowskiana (ALM) OP482247
CCCTGCCGC-CCCCTTTCGGAGCCACCTTGTGTTGCACGGACGGGGGGTGGTACGGGAT-AACGAAACCCCGGCGCTGCATGCGCCAAGGAACATATATGACCGGATGGACGTGTGCC-TTCGCCCTTGCGGCGAGGCAACGACCGCTGAACATTACCATACGACTCTCGGCAACGGATATCTCGGCTCTCGCATCGATGAAGAACGTAGCGAAATGCGATACTTGGTGTGAATTGCAGAATCCCGTGAACCATCGAGTCTTTGAACGCAAGTTGCGCCCGAGGCCTTCCGGCCGAGGGCACGCCTGCCTGGGCGTCACGCA-TCGCGTCGCTC--TATGCTTCTGACCCTCTGGGACAGT-GGTGTTGATGCGGAAATTGGCCCTCCGTGC-CTCGTGTGCGGTGGGCTAAAGACAGGGCCGCCAGC--CAGGTGTGGCACGGCAAGTGGTGGACATAGCGCCAGCAGGATGCCGTGGCCTCCC
>T. kolpakowskiana (ALM) OP482245
CCCTGCCGC-CTCCTTTCGGAGCGACCTTGTGTTGCACGGAC-GTGGGTGGTACGGGAT-AACGAAACCCCGGCGCTG?ATGCGCCAAGGAACATATATGACCGGATGGACGTGTGCC-TTCGCCCTTGCGGTGAGGCAACGGCCGCTGAACATTACCATACGACTCTCGGCAACGGATATCTCGGCTCTCGCATCGATGAAGAACGTAGCGAAATGCGATACTTGGTGTGAATTGCAGAATCCCGTGAACCATCGAGTCTTTGAACGCAAGTTGCGCCCGAGGCCTTCCGGCCGAGGGCACGCCTGCCTGGGCGTCACGCA-TCGCGTCGCTC--TATGCTTCTGACCCTTTGGGGCAGT-GGTGTTGATGCGGAAATTGGCCCTCCGTGC-CT?GTGCGCGGTGGGCTAAAGACAGGGCCGCCAGC--CAGGTGTGGCACGGCAAGTGGTGGACATAGCGCCAGCAGGATGCCGTGGCCTCCC
>T. alberti (ALM) OP482244
CCCTGCCGC-CCCCTTTCGGAGCGACCTTGAGTTGCACGGAC-GGGGGTGGTACGGGAT-AACGAAACCCCGGCGCTGCATGCGCCAAGGAACATATATGACCGGATGGACGTGCGCC-TTTGCCCTTGCGGCGAGGCAACGACCGCTGAACATTACCATACGACTCTCGGCAACGGATATCTCGGCTCTCGCATCGATGAAGAACGTAGCGAAATGCGATACTTGGTGTGAATTGCAGAATCCCGTGAACCATCGAGTTTTTGAACGCAAGTTGCGCCCGAGGCCTTCCGGCCGAGGGCACGCCTGCCTGGGCGTCACGCA-TCGCGTCGCTC--TATGCTTCTGACCCTTTGGGGCGGT-GGTGTTGATGCGGAAATTGGCCCTCCGTGC-CTTGTGTGCGGTGGGCTAAAGATAGGGCTGCCAGC--TAGGTGTGGCACGGCAAGTGGTGGACATAGCGCCAGCAGGATGCCGTGGCCTCCC
>T. schrenkii (AKM) OR634829
CCCTGCCTT-CCCCTTGCGGAGCGACCTTGTGTTGCACGTAC-GGGGGTGGTACGGGAT-AACGAACCCCCGGCGCTGCATGCGCCAAGGAACATATATGACCGGATGGACGTGCGCC-TTTGCCCTTGCGGCGAGGCAACGACCGCTGAACATTATCATACGACTCTCGGCAACGGATATCTCGGCTCTCGCATCGATGAAGAACGTAGCGAAATGCGATACTTGGTGTGAATTGCAGAATCCCGTGAACCATCGAGTCTTTGAACGCAAGTTGCGCCCGAGGCCTTCCGGCCGAGGGCACGCCTGCCTGGGCGTCACGCA-TCGCGTCGCTC--TATGCTTCTGACCCTTTGGGGCGGT-GGTGTTGATGCGGAAATTGGCCCTCCGTGC-CTCGTGTGCGGTGGGCTAAAGATAGGGCTGCCAGC--CAGGTGTGGCACGGCTAGTGGTGGACATAGAGCCAGCAGGATGCCGTGGCCTCCC
>T. altaica (AKM) OR634828
CCCTGCCGT-CCCCTTTCGTAGCGACCTTGTGTTGCACGGAC-GGGGGTGGTATGGGAT-AACGAAACCCCGGCGCTGCATGCGCCAAGGAACATATATGACCGGATGGACGTGCGCC-TTTGCCCTTGTGGTGAGGCGACGACCGCTGAACATTACCATACGACTCTCGGCAACGGATATCTCGGCTCTCGCATCGATGAAGAACGTAGCGAAATGCGATACTTGGTGTGAATTGCAGAATCCCGTGAACCATCGAGTCTTTGAACGCAAGTTGCGCCCGAGGCCTTCCGGCCGAGGGCACGCCTGCCTGGGCGTCACGCA-TCGCGTCGCTC--TATGCTTCTGACCCTTTTGGGCGGT-GGTGTTGATGCGGAAATTGGCCCTCCGTGC-CTCGTGTGCGGTGGGCTAAAGATAGGGCTGCCAGC--CAGGTGTGGCACGGCAAGTGGTGGACATAGCGCCAGCAGGATGCCGTGGCCTCCC
>T. alberti (AKM) OR634826
CCCTGCCGC-CCCCTTTCGGAGCGACCTTGAGTTGCACGGAC-GGGGGTGGTACGGGAT-AACGAAACCCCGGCGCTGCATGCGCCAAGGAACATATATGACCGGATGGACGTGCGCC-TTTGCCCTTGCGGCGAGGCAACGACCGCTGAACATTACCATACGACTCTCGGCAACGGATATCTCGGCTCTCGCATCGATGAAGAACGTAGCGAAATGCGATACTTGGTGTGAATTGCAGAATCCCGTGAACCATCGAGTTTTTGAACGCAAGTTGCGCCCGAGGCCTTCCGGCCGAGGGCACGCCTGCCTGGGCGTCACGCA-TCGCGTCGCTC--TATGCTTCTGACCCTTTGGGGCGGT-GGTGTTGATGCGGAAATTGGCCCTCCGTGC-CTTGTGTGCGGTGGGCTAAAGATAGGGCTGCCAGC--TAGGTGTGGCACGGCAAGTGGTGGACATAGCGCCAGCAGGATGCCGTGGCCTCCC
>T. patens (AKM) OR634825
CCCTGCTGC-CCCCTTTCGGAGTGACCTTGTGTCGCACGGAC-GGGGGTGGTACGGGAC-AACGAAACCCCGGCGCTGTATGCGCCAAGGAACATATATGACCGGATGGACGTGCGCC-TTTGCCCTTGTGGTTAGGCAACGACCGCTGAACATTATCATACGACTCTCGGCAACGGATATCTCGGCTCTCGCATCGATGAAGAACGTAGCGAAATGCGATACTTGGTGTGAATTGCAGAATCCCGTGAACCATCGAGTCTTTGAACGCAAGTTGCGCCCGAGGCCTTTCGGCCGAGGGCACGCCTGCCTGGGCGTCACGCA-TCGCGTCGCTC--TATGCTCCCGACCCCTTGTGGCAGT-GGTGTTGATGCGGAAATTGGCCCTCCGTGC-CTCGTGTGCGGTGGGCTAAAGAGAGGGCTGCCGGC--CAGGTGTGGCACGGCAAGTGGTGGACGTAGTGCCAGCAGGATGCCGTAGCCTCCC
>T. altaica (AKM) OR634822
CCCTGCCGT-CCCCTTTCGTAGCGACCTTGTGTTGCACGGAC-GGGGGTGGTATGGGAT-AACGAAACCCCGGCGCTGCATGCGCCAAGGAACATATATGACCGGATGGACGTGCGCC-TTTGCCCTTGTGGTGAGGCGACGACCGCTGAACATTACCATACGACTCTCGGCAACGGATATCTCGGCTCTCGCATCGATGAAGAACGTAGCGAAATGCGATACTTGGTGTGAATTGCAGAATCCCGTGAACCATCGAGTCTTTGAACGCAAGTTGCGCCCGAGGCCTTCCGGCCGAGGGCACGCCTGCCTGGGCGTCACGCA-TCGCGTCGCTC--TATGCTTCTGACCCTTTTGGGCGGT-GGTGTTGATGCGGAAATTGGCCCTCCGTGC-CTCGTGTGCGGTGGGCTAAAGATAGGGCTGCCAGC--CAGGTGTGGCACGGCAAGTGGTGGACATAGCGCCAGCAGGATGCCGTGGCCTCCC
>T. ferganica (UZ) MW826216
CCCTGCTGC-CCCCTTTCGGAGCAAACTTGTGTTGCACGGAC-GGGGGTGGTTCGGGAT-AACGAAACCCCGGCGCTGCATGCGCCAAGGAACATATATGACCGGATGGACGTGTGCC-TTTGCCCTTGCGGCGAGGCAACGACCGCTGAACATTATCATACGACTCTCGGCAACGGATATCTCGGCTCTCGCATCGATGAAGAACGTAGCGAAATGCGATACTTGGTGTGAATTGCAGAATCCCGTGAACCATCGAGTCTTTGAACGCAAGTTGCGCCCGAGGCCTTCCGGCCGAGGGCACGCCTGCCTGGGCGTCACGCA-TCGCGTCGCTC--TATGCTTCTGACCCTTTGGGGCAGC-GGTGTTGATGCGGAAATTGGCCCTCCGTGC-CTCGTGTGCGGTGGGCTAAAGACAGGGCTGCCAGC--CAGGTGTGGCACGGCAAGTGGTGGACATAGCGCCAGCAGGATGCCGTGGCCACCC
>T. turkestanica (UZ) MW854645
CCCTGCTGC-CCCCTTTCGGAGTGACCTTGTGTTGCGCGGA?-GGGGGCGGTACGGGAT-AACGAAACCCCGGCGCTGTATGCGCCAAGGAACATATATGACCGGATGGACGTGCACCTTTTGCCCTTGTGGTTAGGTAACGGCCGCTGAACATTATCATACGACTCTCGGCAACGGATATCTCGGCTCTCGCATCGATGAAGAACGTAGCGAAATGCGATACTTGGTGTGAATTGCAGAATCCCGTGAACCATCGAGTCTTTGAACGCAAGTTGCGCCTGAGGCCTTTCGGCCGAGGGCACGCCTGCCTGGGCGTCACGCA-TCGCGTCGCTC--TATGCTCCTGACCCTTTGTGGCAGT-GGTGTTGATGCGGAAATTGGCCCTCCGTTC-CTCGTATGCGGCGGGCTAAAGAGAGGGCTGCCGGC--TAGGTCTGGCACGGCAAGTGGTGGACGTAGCGCCAGCAGGATGCCGTAGCCTCCC
>T. mogoltavica (UZ) MW854644
CCCTGCCGC-CCCCTTTCGGAGCGACCTTGAGTCGCACGGAC-GGGGGTGGTACGGGAT-AACGAAACCCCGGCGCTGCATGCGCCAAGGAACATATATGACCGGATGGACGTGCGCC-TTTGCCCTTGCGGCGAGGCAACGACCGCTGAACATTACCATACGACTCTCGGCAACGGATATCTCGGCTCTCGCATCGATGAAGAACGTAGCGAAATGCGATACTTGGTGTGAATTGCAGAATCCCGTGAACCATCGAGTCTTTGAACGCAAGTTGCGCCCGAGGCCTTCCGGCCGAGGGCACGCCTGCCTGGGCGTCACGCA-TCGCGTCGCTC--TATGCTTCTGACCCTTTGGGGCGGT-GGTGTTGATGCGGAAATTGGCCCTCCGTGC-CTTGTGTGCGGTGGGCTAAAGATAGGGCTGCCAGC--TAGGTGTGGCACGGCAAGTGGTGGACATAGCGCCAGCAGGATGCCGTGGCCTCCC
>T. uniflora (RU) OP630730
CCCTGCCG--CCCCCTTCGGAGCGACCTTGTGTTGCACGGAC-GGGGGTGGTATGGGAT-AACGAAACCCCGGCGCTG?ATGCGCCAAGGAACATATATGACCGGATGGACGTGTGCC-TCCGCCCTTGTGGTGAGGCAACGACCGCTGAACATTATCATACGACTCTCGGCAACGGATATCTCGGCTCTCGCATCGATGAAGAACGTAGCGAAATGCGATACTTGGTGTGAATTGCAGAATCCCGTGAACCATCGAGTCTTTGAACGCAAGTTGCGCCCGAGGCCTTCCGGCTGAGGGCACGCCTGCCTGGGCGTCACGCA-TCGCGTCGCTC--TATGCTCCTGACCCTTTGGGACGGT-GGTGTTGATGCGGAAATTGGCCCTCCGTGC-CTCGTGTGCGGTGGGCTAAAGATAGGGTTGCCAGC--CAGGTGTGGCGCGGCAAGTGGTGGACTTAGCGCCAGCAGGATGCCGTGGCCTCCC
>T. suaveolens (RU-VOL) MK334377
CCCTGCCTT-CCCCTTGCGGAGCGACCTTGTGTTGCACGTAC-GGGGGTGGTACGGGAT-AACGAACCCCCGGCGCTGCATGCGCCAAGGAACATATATGACCGGATGGACGTGCGCC-TTTGCCCTTGCGGCGAGGCAACGACCGCTGAACATTATCATACGACTCTCGGCAACGGATATCTCGGCTCTCGCATCGATGAAGAACGTAGCGAAATGCGATACTTGGTGTGAATTGCAGAATCCCGTGAACCATCGAGTCTTTGAACGCAAGTTGCGCCCGAGGCCTTCCGGCCGAGGGCACGCCTGCCTGGGCGTCACGCA-TCGCGTCGCTC--TATGCTTCTGACCCTTTGGGGCGGT-GGTGTTGATGCGGAAATTGGCCCTCCGTGC-CTCGTGTGCGGTGGGCTAAAGATAGGGCTGCCAGC--CAGGTGTGGCACGGCTAGTGGTGGACATAGAGCCAGCAGGATGCCGTGGCCTCCC
>T. mongolica (RU) OP532982
CCCTGCTG--CCCCCTTCGGAGCGACCTTGTGTTGCACGGAC-GGGGGTGGTATGGGAT-AACGAAACCCCGGCGCTGCATGCGCCAAGGAACATATATGACCGGATGGACGTGCGCC-TCCGCCCTTGTGGTGAGGCAACGACCGCTGAA?ATTATCATACGACTCTCGGCAACGGATATCTCGGCTCTCGCATCGATGAAGAACGTAGCGAAATGCGATACTTGGTGTGAATTGCAGAATCCCGTGAACCATCGAGTCTTTGAACGCAAGTTGCGCCCGAGGCCTTCCGGCTGAGGGCACGCCTGCCTGGGCGTCACGCA-TCGCGTCGCTC--TATGCTCCTGACCCTTTGGGACAGT-GGTGTTGATGCGGAAATTGGCCCTCCGTGC-CTCGTGTGCGGTGGGCTAAAGATAGGGTTGCCAGC--CAGGTGTGGCGCGGCAAGTGGTGGACTTAGCGCCAGCAGGATGCCGTGGCCTCCC
>T. suaveolens (RU-VOL) MK334551
CCCTGCCTT-CCCCTTGCGGAGCGACCTTGTGTTGCACGTAC-GGGGGTGGTACGGGAT-AACGAACCCCCGGCGCTGCATGCGCCAAGGAACATATATGACCGGATGGACGTGCGCC-TTTGCCCTTGCGGCGAGGCAACGACCGCTGAACATTATCATACGACTCTCGGCAACGGATATCTCGGCTCTCGCATCGATGAAGAACGTAGCGAAATGCGATACTTGGTGTGAATTGCAGAATCCCGTGAACCATCGAGTCTTTGAACGCAAGTTGCGCCCGAGGCCTTCCGGCCGAGGGCACGCCTGCCTGGGCGTCACGCA-TCGCGTCGCTC--TATGCTTCTGACCCTTTGGGGCGGT-GGTGTTGATGCGGAAATTGGCCCTCCGTGC-CTCGTGTGCGGTGGGCTAAAGATAGGGCTGCCAGC--CAGGTGTGGCACGGCTAGTGGTGGACATAGAGCCAGCAGGATGCCGTGGCCTCCC
>T. suaveolens (RU-SAR) MK334548
CCCTGCCTT-CCCCTTGCGGAGCGACCTTGTGTTGCACGTAC-GGGGGTGGTACGGGAT-AACGAACCCCCGGCGCTGCATGCGCCAAGGAACATATATGACCGGATGGACGTGCGCC-TTTGCCCTTGCGGCGAGGCAACGACCGCTGAACATTATCATACGACTCTCGGCAACGGATATCTCGGCTCTCGCATCGATGAAGAACGTAGCGAAATGCGATACTTGGTGTGAATTGCAGAATCCCGTGAACCATCGAGTCTTTGAACGCAAGTTGCGCCCGAGGCCTTCCGGCCGAGGGCACGCCTGCCTGGGCGTCACGCA-TCGCGTCGCTC--TATGCTTCTGACCCTTTGGGGCGGT-GGTGTTGATGCGGAAATTGGCCCTCCGTGC-CTCGTGTGCGGTGGGCTAAAGATAGGGCTGCCAGC--CAGGTGTGGCACGGCTAGTGGTGGACATAGAGCCAGCAGGATGCCGTGGCCTCCC
>T. suaveolens (RU-KRK) MK334450
CCCTGCCTT-CCCCTTGCGGAGCGACCTTGTGTTGCACGTAC-GGGGGTGGTACGGGAT-AACGAACCCCCGGCGCTGCATGCGCCAAGGAACATATATGACCGGATGGACGTGCGCC-TTTGCCCTTGCGGCGAGGCAACGACCGCTGAACATTATCATACGACTCTCGGCAACGGATATCTCGGCTCTCGCATCGATGAAGAACGTAGCGAAATGCGATACTTGGTGTGAATTGCAGAATCCCGTGAACCATCGAGTCTTTGAACGCAAGTTGCGCCCGAGGCCTTCCGGCCGAGGGCACGCCTGCCTGGGCGTCACGCA-TCGCGTCGCTC--TATGCTTCTGACCCTTTGGGGCGGT-GGTGTTGATGCGGAAATTGGCCCTCCGTGC-CTCGTGTGCGGTGGGCTAAAGATAGGGCTGCCAGC--CAGGTGTGGCACGGCTAGTGGTGGACATAGAGCCAGCAGGATGCCGTGGCCTCCC
>T. suaveolens (RU-SAM) MK334433
CCCTGCCTT-CCCCTTGCGGAGCGACCTTGTGTTGCACGTAC-GGGGGTGGTACGGGAT-AACGAACCCCCGGCGCTGCATGCGCCAAGGAACATATATGACCGGATGGACGTGCGCC-TTTGCCCTTGCGGCGAGGCAACGACCGCTGAACATTATCATACGACTCTCGGCAACGGATATCTCGGCTCTCGCATCGATGAAGAACGTAGCGAAATGCGATACTTGGTGTGAATTGCAGAATCCCGTGAACCATCGAGTCTTTGAACGCAAGTTGCGCCCGAGGCCTTCCGGCCGAGGGCACGCCTGCCTGGGCGTCACGCA-TCGCGTCGCTC--TATGCTTCTGACCCTTTGGGGCAGT-GGTGTTGATGCGGAAATTGGCCCTCCGTGC-CTCGTGTGCGGTGGGCTAAAGATAGGGCTGCCAGC--CAGGTGTGGCACGGCTAGTGGTGGACATAGAGCCAGCAGGATGCCGTGGCCTCCC
>T. suaveolens (RU-RST) MK334425
CCCTGCCTT-CCCCTTGCGGAGCGACCTTGTGTTGCACGTAC-GGGGGTGGTACGGGAT-AACGAACCCCCGGCGCTGCATGCGCCAAGGAACATATATGACCGGATGGACGTGCGCC-TTTGCCCTTGCGGCGAGGCAACGACCGCTGAACATTATCATACGACTCTCGGCAACGGATATCTCGGCTCTCGCATCGATGAAGAACGTAGCGAAATGCGATACTTGGTGTGAATTGCAGAATCCCGTGAACCATCGAGTCTTTGAACGCAAGTTGCGCCCGAGGCCTTCCGGCCGAGGGCACGCCTGCCTGGGCGTCACGCA-TCGCGTCGCTC--TATGCTTCTGACCCTTTGGGGCGGT-GGTGTTGATGCGGAAATTGGCCCTCCGTGC-CTCGTGTGCGGTGGGCTAAAGATAGGGCTGCCAGC--CAGGTGTGGCACGGCTAGTGGTGGACATAGAGCCAGCAGGATGCCGTGGCCTCCC
>T. suaveolens (RU-KLM) MK334404
CCCTGCCTT-CCCCTTGCGGAGCGACCTTGTGTTGCACGTAC-GGGGGTGGTACGGGAT-AACGAACCCCCGGCGCTGCATGCGCCAAGGAACATATATGACCGGATGGACGTGCGCC-TTTGCCCTTGCGGCGAGGCAACGACCGCTGAACATTATCATACGACTCTCGGCAACGGATATCTCGGCTCTCGCATCGATGAAGAACGTAGCGAAATGCGATACTTGGTGTGAATTGCAGAATCCCGTGAACCATCGAGTCTTTGAACGCAAGTTGCGCCCGAGGCCTTCCGGCCGAGGGCACGCCTGCCTGGGCGTCACGCA-TCGCGTCGCTC--TATGCTTCTGACCCTTTGGGGCGGT-GGTGTTGATGCGGAAATTGGCCCTCCGTGC-CTCGTGTGCGGTGGGCTAAAGATAGGGCTGCCAGC--CAGGTGTGGCACGGCTAGTGGTGGACATAGAGCCAGCAGGATGCCGTGGCCTCCC
>T. suaveolens (RU-DGS) MK334401
CCCTGCCTT-CCCCTTGCGGAGCGACCTTGTGTTGCACGTAC-GGGGGTGGTACGGGAT-AACGAACCCCCGGCGCTGCATGCGCCAAGGAACATATATGACCGGATGGACGTGCGCC-TTTGCCCTTGCGGCGAGGCAACGACCGCTGAACATTATCATACGACTCTCGGCAACGGATATCTCGGCTCTCGCATCGATGAAGAACGTAGCGAAATGCGATACTTGGTGTGAATTGCAGAATCCCGTGAACCATCGAGTCTTTGAACGCAAGTTGCGCCCGAGGCCTTCCGGCCGAGGGCACGCCTGCCTGGGCGTCACGCA-TCGCGTCGCTC--TATGCTTCTGACCCTTTGGGGCGGT-GGTGTTGATGCGGAAATTGGCCCTCCGTGC-CTCGTGTGCGGTGGGCTAAAGATAGGGCTGCCAGC--CAGGTGTGGCACGGCTAGTGGTGGACATAGAGCCAGCAGGATGCCGTGGCCTCCC
>T. suaveolens (RU-CRM) MK334398
CCCTGCCTT-CCCCTTGCGGAGCGACCTTGTGTTGCACGTAC-GGGGGTGGTACGGGAT-AACGAACCCCCGGCGCTGCATGCGCCAAGGAACATATATGACCGGATGGACGTGCGCC-TTTGCCCTTGCGGCGAGGCAACGACCGCTGAACATTATCATACGACTCTCGGCAACGGATATCTCGGCTCTCGCATCGATGAAGAACGTAGCGAAATGCGATACTTGGTGTGAATTGCAGAATCCCGTGAACCATCGAGTCTTTGAACGCAAGTTGCGCCCGAGGCCTTCCGGCCGAGGGCACGCCTGCCTGGGCGTCACGCA-TCGCGTCGCTC--TATGCTTCTGACCCTTTGGGGCGGT-GGTGTTGATGCGGAAATTGGCCCTCCGTGC-CTCGTGTGCGGTGGGCTAAAGATAGGGCTGCCAGC--CAGGTGTGGCACGGCTAGTGGTGGACATAGAGCCAGCAGGATGCCGTGGCCTCCC
>T. suaveolens (RU-RST) MK334362
CCCTGCCTT-CCCCTTGCGGAGCGACCTTGTGTTGCACGTAC-GGGGGTGGTACGGGAT-AACGAACCCCCGGCGCTGCATGCGCCAAGGAACATATATGACCGGATGGACGTGCGCC-TTTGCCCTTGCGGCGAGGCAACGACCGCTGAACATTATCATACGACTCTCGGCAACGGATATCTCGGCTCTCGCATCGATGAAGAACGTAGCGAAATGCGATACTTGGTGTGAATTGCAGAATCCCGTGAACCATCGAGTCTTTGAACGCAAGTTGCGCCCGAGGCCTTCCGGCCGAGGGCACGCCTGCCTGGGCGTCACGCA-TCGCGTCGCTC--TATGCTTCTGACCCTTTGGGGCGGT-GGTGTTGATGCGGAAATTGGCCCTCCGTGC-CTCGTGTGCGGTGGGCTAAAGATAGGGCTGCCAGC--CAGGTGTGGCACGGCTAGTGGTGGACATAGAGCCAGCAGGATGCCGTGGCCTCCC
>T. thianschanica (CN) MT923872
CCCTGCCGC-CCCCCTTCGGACTGACCTTGTGTTGCACGGAC-GGGGGTGGTACGGGAT-AACGAAACCCCGGCGCTGCATGCGCCAAGGAACATATATGACCGGATGGACGTGTGCC-TTCGCCCTTGCGGCGAGGCAACGGCCGCTGAACATTACCATACGACTCTCGGCAACGGATATCTCGGCTCTCGCATCGATGAAGAACGTAGCGAAATGCGATACTTGGTGTGAATTGCAGAATCCCGTGAACCATCGAGTCTTTGAACGCAAGTTGCGCCCGAGGCCTTCCGGCCGAGGGCACGCCTGCCTGGGCGTCACGCA-TCGCGTCGCTC--TATGCTTCTGACCCTTTGGGGTAGT-GGTGTTGATGCGGAAATTGGCCCTCCGTGC-CTCGTGTGCGGTGGGCTAAAGACAGGGCCGCCAGC--TAGGTGTGGCACGGCGAGTGGTGGACATAGTGCCAGCAGGATGCCGTGGCCTCCC
>T. thianschanica (CN) MT923871
CCCTGCTGC-CCCCTTCCGGAGCGACCTTGTGTTGCACGGAC-GGGGGTGGTACGGGAT-AACGAAACCCCGGCGCTGCATGCGCCAAGGAACATATATGACCGGATGGACGTGTGCC-TTTGCCCTTGCGGCGAGGCAACGACCGCTGAACATTACCATACGACTCTCGGCAACGGATATCTCGGCTCTCGCATCGATGAAGAACGTAGCGAAATGCGATACTTGGTGTGAATTGCAGAATCCCGTGAACCATCGAGTCTTTGAACGCAAGTTGCGCCCGAGGCCTTCCGGCCGAGGGCACGCCTGCCTGGGCGTCACGCA-TCGCGTCGCTC--TATGCTTCTGACCCTTTGGGGCGGT-GGTGTTGATGCGGAAATTGGCCCTCCGTGC-CTTGTGTGCGGTGGGCTAAAGACAGGGCCGCCAGC--CAGGTGTGGCGCGGCAAGTGGTGGACATAGCGCCAGCAGGATGCCGTGGCCTCCC
>T. sinkiangensis (CN) MT923869
CCCTGCCGC-CCCCTTTCGGAGTGACCTTGTGTTGCACGGAT-GGGTGTGGTACGGGAT-AACGAAACCCCGGCGCTGCATGCGCCAAGGAACATATATGACCGGATGGACGTGTGCC-TTTGCCCTTGCGGCGAGGCAACGGCCGCTGAACATTACCATACGACTCTCGGCAACGGATATCTCGGCTCTCGCATCGATGAAGAACGTAGCGAAATGCGATACTTGGTGTGAATTGCAGAATCCCGTGAACCATCGAGTCTTTGAACGCAAGTTGCGCCCGAGGCCTTCCGGCCGAGGGCACGCCTGCCTGGGCGTCACGCA-TCGCGTCGCTC--TATGCTTCTGACCCTTTGGGG?AGT-GGTGTTGATGCGGAAATTGGCCCTCCGTGC-CTTGTGTGCGGTGGGCTAAAGATAGGGCTGCCAGC--CAGGTGTGGCACGGCAAGTGGTGGACATAGCGCCAGCAGGATGCCGTGGCCTCCC
>T. patens (CN) MT923868
CCCTGCTGC-CCCCTTTCGGAGTGACCTTGTGTTGCACGGAC-GGGGG?GGTACGGGAT-AACGAAACCCCGGCGCTGTATGCGCCAAGGAACATATATGACCGGATGGACGTGCGCC-TTTGCCCTTGTGGTTAGGCAACGACCGCTGAACATTATCATACGACTCTCGGCAACGGATATCTCGGCTCTCGCATCGATGAAGAACGTAGCGAAATGCGATACTTGGTGTGAATTGCAGAATCCCGTGAACCATCGAGTCTTTGAACGCAAGTTGCGCCTGAGGCCTTTCGGCCGAGGGCACGCCTGCCTGGGCGTCACGCA-TCGCGTCGCTC--TATGCTCCTGACCCTTTGTGGCGGT-GGTGTTGATGCGGAAATTGGCCCTCCGTGC-CTCGTGTGCGGTGGGCTAAAGAGAGGGCTGCCGGC--CAGGTGTGGCACGGCAAGTGGTGGACATAGTGCCAGCAGGATGCCGTAGCCTCCC
>T. iliensis (CN) MT923867
CCCTGCCGC-CCCCTTTCGGAGCGACCTTGTGTTGCACGGAC-GGGGGTGGTACGGGAT-AACGAAACCCCGGCGCTGCATGCGCCAAGGAACATATATGACCGGATGGACGTGYGCC-TTTGCCCTTGCGGCGAGGCAACGGCCGCTGAACATTACCATACGACTCTCGGCAACGGATATCTCGGCTCTCGCATCGATGAAGAACGTAGCGAAATGCGATACTTGGTGTGAATTGCAGAATCCCGTGAACCATCGAGTCTTTGAACGCAAGTTGCGCCCGAGGCCTTCCGGCCGAGGGCACGCCTGCCTGGGCGTCACGCA-TCGCGTCGCTC--TATGCTTCTGACCCTTTGGGGCGGT-GGTGTTGATGCGGAAATTGGCCCTCCGTGC-CTCGTGTG?GGTGGGCTAAAGACAGGGCCGCCAGC--CAGGTGTGGCACGGCAA?TGGTGGACATAGCGCCAGCAGGATGCCGTGGCCTCCC
>T. iliensis (CN) MT923866
CCCTGCCGC-CCCCTTTCGGAGCGACCTTGTGTTGCACGGAC-GGGGGTGGTACGGGAT-AACGAAACCCCGGCGCTGCATGCGCCAAGGAACATATATGACCGGATGGACGTGCGCC-TTTGCCCTTGCGGCGAGGCAACG?CCGCTGAACATTACCATACGACTCTCGGCAACGGATATCTCGGCTCTCGCATCGATGAAGAACGTAGCGAAATGCGATACTTGGTGTGAATTGCAGAATCCCGTGAACCATCGAGTCTTTGAACGCAAGTTGCGCCCGAGGCCTTCCGGCCGAGGGCACGCCTGCCTGGGCGTCACGCA-TCGCGTCGCTC--TATGCTTCTGACCCTTTGGGGCGGT-GGTGTTGATGCGGAAATTGGCCCTCCGTGC-CTCGTGTGCGGTGGGCTAAAGACAGGGCCGCCAGC--CAGGTGTGGCACGGCAATTGGTGGACATAGCGCCAGCAGGATGCCGTGGCCTCCC
>T. heterophylla (CN) MT923865
CCCTGCCGC-CCCCGTTCGGAGTGACCTTGTGTTGCACGGAC-GGGGGTGGTACGGGAT-AACGAAACCCCGGCGCTGCATGCGCCAAGGAACATATATGACCGGATGGACGTGTGCC-TTTGCCCTTGCGGCGAGGC?ACGGCCGCTGAACATTACCATACGACTCTCGGCAACGGATATCTCGGCTCTCGCATCGATGAAGAACGTAGCGAAATGCGATACTTGGTGTGAATTGCAGAATCCCGTGAACCATCGAGTCTTTGAACGCAAGTTGCGCCCGAGGCCTTCCGGCCGAGGGCACGCCTGCCTGGGCGTCACGCA-TCGCGTCGCTC--TATGCTTCTGACCCTT?GGGGCAGT-GGTGTTGATGCGGAAATTGGCCCTCCGTGC-CTCGTGTGCGGTGGGCTAAAGACAGGGCCGCCAGC--CAGGTGTGGCACGGCAAGTGGTGGACATAGCGCCAGCAGGATGCCGTGGCCTCCC
>T. altaica (CN) MW938051
CCCTGCCGT-CCCCTTTCGGAGCGACCTTGTGTTGCACGGAC-GGGGGTGGTACGGGAT-AACGAAACCCCGGCGCTGCATGCGCCAAGGAACATATATGACCGGATGGACGTGCGCC-TTTGCCCTTGTGGTGAGGCAACGACCGCTGAACATTACCATACGACTCTCGGCAACGGATATCTCGGCTCTCGCATCGATGAAGAACGTAGCGAAATGCGATACTTGGTGTGAATTGCAGAATCCCGTGAACCATCGAGTCTTTGAACGCAAGTTGCGCCCGAGGCCTTCCGGCCGAGGGCACGCCTGCCTGGGCGTCACGCA-TCGCGTCGCTC--TATGCTTCTGACCCTTTTGGGCGGT-GGTGTTGATGCGGAAATTGGCCCTCCGTGC-CTTGTGTGCGGTGGGCTAAAGACAGGGCTGCCAGC--CAGGTGTGGCGCGGCAAGTGGTGGACATAGCGCCAGCAGGATGCCGTGGCCTCCC
>G. fragifera AM422468
CCTTGCCTC-CTCGTCTTGAGGTGTCGC-------CTCTGAC-GGGGTAGGCGGGGGACGGACCAAACTCCGGCGCGGTCAGCGCCAAGGATCATACA--ATTCGAGTAGAGTGTGCC-ATGGCCCTTGCGGCC-GTCGGTGCTCCCTAGTAAAT-CATTAAGACTCTCGGCAACGGATATCTCGGCTCTTACATCGATGAAGAACGTAGCGAAATGCGATACTTGGTGTGAATTGCAGAATCCCGTGAACCATCGAGTCTTTGAACGCAAGTTGCGCCCGAGGCCTTCGGG?CGAGGGCACGCCTGCCTGGGCGTCACGCC-TCGCATCGGAC--AACACCCACTGCCCTCCTGGGTCG--GGTGTGGCTTCGGACATTGGCCTTCTGTGCACTCGCGCGCAGTGGGCTTAAGAGAGGGCCGTCGGT--CGGGT-CGGCACGACGAGTGGTGGACTTTGTGCCAACAGGATGTCGTGTCCCCGG
>G. villosa AM409345
CCTTGCCTC-CTCGTCTTGAGGTGTCGC-------CTCTGAC-GGGGTAGGCGGGGGACGTACCAAACTCCGGCGCGGTCAGCGCCAAGGATCATACA--ATTCGAGTAGGGTGTGCC-GCGGCCCTTGCGGCC-GTCGGTGCTCCCTAGTTAAT-CATTAAGACTCTCGGCAACGGATATCTCGGCTCTTACATCGATGAAGAACGTAGCGAAATGCGATACTTGGTGTGAATTGCAGAATCCCGTGAACCATCGAGTCTTTGAACGCAAGTTGCGCCCGAGGCCTTCGGGTCGAGGGCACGCCTGCCTGGGCGTCACGCC-TCGCATCGGAC--AACACCCACTGCCCTCCTGGGTCG--GGTGTGGCTTCGGACATTGGCCTTCTGTGCACTCGCGCGCAGTGGGCTTAAGAGAGGGCCGTCGGT--CGGGT-CGGCACGACGAGTGGTGGACTTTGTGCCAACAGGATGTCGTGTCCCCGG
>G. glacialis AM265535
CCTTGCCTC-CTCGTCTTGAGGTG?CGC-------CTCTGAC-GGGGTAGGCGGGGGACGGACCAAACCCCGGCGCGGTCAGCGCCAAGGATCATACA--ATTCGAGTAGAGTGTGCC-ATGGCCCTTGCGGCC-GTCGGTGCTCCCTAGTAAAT-CATTAAGACTCTCGGCAACGGATATCTCGGCTCTTACATCGATGAAGAACGTAGCGAAATGCGATACTTGGTGTGAATTGCAGAATCCCGTGAACCATCGAGTCTTTGAACGCAAGTTGCGCCCGAGGCCTTCGGGTCGAGGGCACGCCTGCCTGGGCGTCACGCC-TCGCATCGGAC--AACACCCACTGCCCTCCTGGGTCG--GGTGTGGCTTCGGACATTGGCCTTCTGTGCACTCGCGCGCAGTGGGCTTAAGAGAGGGCCGTCGGT--CGGGT-CGGCACGACGAGTGGTGGACTTTGTGCCAACAGGATGTCGTGTCCCCGG
>L. ponticum AM292427
CCTCGCAT--CGTGTCTGCGGCTGCCTCCTGGCGTTTTGGAC-ACGATTTGCGGGGGACGAACGAAACCCCGGCGCGGCCTGCGCCAAGGAACATATGTCA--GGACGGACGCGCGTC-AACGCCTCTGTGGTGGGG?GACGTCCGCTCTATAT--C?ATACGACTCTCGGCAACGGATATCTCGGCTCTCGCATCGATGAAGAACGTAGCGAAATGCGATACTTGGTGTGAATTGCAGAATCCCGTGTTCCATCGAGTCTTTGAACGCAAGTTGCGCCCGAGGCCTTTCGGTTGAGGGCACGCCTGCCTGGGCGTCACGCC-TTGTTTTGCTC--TGTGCCCATGCTCCTTCGGGGGCG--GTCATGGATGCGGAGATTGGCCCTCCGTGC-CTCGTGTGCGGCGGGCTTAAGCGCGAGCTGTCGGCGTCGGGATGGACACGACGAGTGGTGGACGGAGCACCAGAAGGATGTCGTGGTCCCCC
>L. pardalinum AB035279
CCTCGCAT--CGTGTCATCGGTCGCCTTCGAGCGTTTCGGGC-ACAATTTGCGGGGGACGAACGAAACCCCGGCACGACCTGTGCCAAGGAACATATTTCA--GGACGGGCGTGCGTC-AATGCCTTTGTGGTGGGGCGATGTCCGCTCTCTAT--CTATACGACTCTCGGCAACGGATATCTCGGCTCTCGCATCGATGAAGAACGTAGCGAAATGCGATACTTGGTGTGAATTGCAGAATCCCGTGAACCATCGAGTCTTTGAACGCAAGTTGCGCCCGAGGCCTTTCGGTTGAGGGCACGCCTGCCTGGGCGTCACGCC-TTGTTTTGCTC--TGTGCCCATGCTTCTTCGGGGGCG--GACATGGATGCGGAGATTGGCCCTCCGTGC-CTCGTGTGCGGCGGGCTTAAGCGGGGGCCGTCGGCGTCGGGATGGACACAATGAGTGGTGGACGGAGCACCAGCAAGATGTCGTGGTCCCCC
>L. japonicum AB020475
CCTCGCAT--CGTGTCCGCGGCCGCCTCCGAGCGTTCCCGGC-ACGATTTGCGGGGGACGAACGAAACCCCGGCGCAGCCTGTGCCAAGGAACATATGTCA--GGACGGACGCGTGCC-AACACCTCTGTGGTGGGGTGACGTCCGATCTTTAT--CTGTACGACTCTCGGCAACGGATATCTCGGCTCTCGCATCGATGAAGAACGTAGCGAAATGCGATACTTGGTGTGAATTGCAGAATCCCGTGAACCATCGAGTCTTTGAACGCAAGTTGCGCCTGAGGCCTTTCGGTTGAGGGCACGCCTGCCTGGGTGTCACGCCTTTGTTTCGCTCTGTGTGCCCATGCTCCATCGGGGGCG--GTCATGGATGCGGAGATTGGCCCTTCGTGC-CTCGTGTGCGGCGGGCTTAAGCGCGGGCTGTCGGTGTCGGGTTGGGCACGACGAGTGGTGGACGGAGCACCAGCAGGATGTCGTGGTCCCTC
>L. ixiolirioides MH808663
CCTTGCCTC-CCCGTC-CGAGGTGTCGCCACAC--CTCGGAC-GGGGTAGGCGGGGGACCGACAAAACCCCGGCGCGGCCAGCGCCAAGGATCATATA--ATTGGAGTAGGGTGTGCC-GCGGCCCTTGCGGGCTGGCGGTGCTCCCTGAAAAAT-CTTTAAGACTCTCGGCAACGGATATCTCGGCTCTTACATCGATGAAGAACGTAGCGAAATGCGATACTTGGTGTGAATTGCAGAATCCCGTGAACCATCGAGTCTTTGAACGCAAGTTGCGCCCGAGGCCCTTGGGTCGAGGGCACGCCTGCCTGGGCGTCACGCC-TCGCATCGGAC--TGCACCAACTGCCCAACGGGTTCT--GGTGTGGCTTCGGAGACTGGCCTTCCGTGCACCCGAGCGCGGTGGGCTTAAGAGAGGGCTGTCGGC--CGGGT-AGGCACGACAAGTGGTGGACTTTGAGCCAGCAGGATGCCGTGTCCCCGG
>L. oxycarpa HQ448859
CCCTGCCTC-CTCG-CCCGAGTTCTCGC-------CTCGGAT-GGGGTAGGCGGGGGACGGACAAAACCCCGGCGCGGCCAGCGCCAAGGAGCATATA--ATTGGAGTAGAGTGCGCC-GCGGCCCTTGCGGCC-GCCGGTGCTCCCTAAGAAT--CTTTAAGACTCTCGGCAACGGATATCTCGGCTCTTACATCGATGAAGAACGTAGCGAAATGCGATACTTGGTGTGAATTGCAGAATCCCGTGAACCATCGAGTCTTTGAACGCAAGTTGCGCCCGAGGCCTTTGGGTCGAGGGCACGCCTGCCTGGGCGTCACGCC-TCGCATCGGAC--CGCACCCACTGCCCTCCTGGGTCG--GGTGTGGCTCCGGAGATTGGCCTTTCGTGCACTCGAGCGCGGTGGGCTTAAAAGGGGGCTGCCGGC--CGGGT-CGGCACGACGAGTGGTGGACTTTGTGCCAACAGGATGTCGTGTCCCCGG
