# Supplementary material for: Phylogenetic Analysis of Rare and Endangered Tulipa Species (Liliaceae) of Kazakhstan Based on Universal Barcoding Markers
Source: Biology (Basel). 2024 May 22;13(6):365. doi: 10.3390/biology13060365 (PMC11200791; doi:10.3390/biology13060365)
Supplement: Supplementary file 1 [file biology-13-00365-s001.zip › biology-3000739-supplementary/Suppl_Appendix_S5_matK_BI_align.nex]

#NEXUS
[ Title Phylogenetic Analysis]
begin taxa;
   dimensions ntax= 52;
   taxlabels
      T._greigii__A-Zh_               
      T._kaufmanniana__A-Zh_          
      T._turkestanica__A-Zh_          
      T._bifloriformis__A-Zh_         
      T._patens__AKM_                 
      T.dubia__A-Zh_                  
      T.alberti__Karatau_             
      T._schrenkii__KOS_              
      T._patens__ALT__OR703775        
      T._turgaica__AKM__OR703767      
      T._suaveolens__AKM__OR703757    
      T._patens__AKM__OR703755        
      T._biflora__AKM__OR703752       
      T._turgaica__AKM__OR703743      
      T._patens__KAR__OR468324        
      T._hybrid_cultivar__A-Zh__ON9824 
      T._kaufmanniana__A-Zh__ON982487 
      T._greigii__A-Zh__ON982486      
      T._greigii__A-Zh__ON982484      
      T._bifloriformis__A-Zh__ON982483
      T._buhseana__KZ__OR487146       
      T._turkestanica__KZ__OR487145   
      T._greigii__KZ__OR487144        
      T._kolpakowskiana__KZ__OR487143 
      T._alberti__KZ__OR487142        
      T._ferganica__UZ__MW828755      
      T._intermedia__UZ__MW828754     
      T._turkestanica__UZ__MW847260   
      T._mogoltavica__UZ__MW847259    
      T._vvedenskyi__UZ__MW847258     
      T._dubia__UZ__MW847257          
      T._affinis__UZ__MW847256        
      T._thianschanica__CN__MT917277  
      T._thianschanica__CN__MT917276  
      T._patens__CN__MT929914         
      T._iliensis__CN__MT929913       
      T._iliensis__CN__MT929912       
      T._heterophylla__CN__MT929911   
      T._dasystemon__CN__MT929910     
      T._sinkiangensis__CN__MT946440  
      T._sinkiangensis__CN__MT946439  
      T._gesneriana__CN__KP711898     
      P._vietnamensis_JF954954        
      P._fargesii_JF954880            
      P._polyphylla_AB018828          
      G._lutea_KM085624               
      G._villosa_KM085631             
      G._reticulata_KM085626          
      L._lancifolium_KM085639         
      L._japonicum_AB049514           
      L._ixiolirioides_MN317534       
      L._oxycarpa_KM085648            
;
end;
begin characters;
   dimensions nchar= 564;
   format missing=? gap=- matchchar=. datatype=dna interleave=yes;
   matrix

[!Domain=Data property=Coding CodonStart=1;]
T._greigii__A-Zh_                TTTTGGTTCCTCTACAATTCTTATGTATCTGAATGTGAATTTTTATTGGTTTTTCTTCGTAAACAATCCTGTTATTTACGATCAACATCTTCTGTAGCCTTTCTTGAACGTTCACATTTCTATGGAAAAATGGAA------CAT------GTAGTGTGTTGTAATAATTTTCAGAAGACCCTGTGGCCCTTCAAGGATCCTTTCATGCATTATGTTCGATATCAAGGAAAAGCAATTCTGGCTTCAAGAGGGGCTCATCTTCTCATGAAGAAATGGAGATATTACCTTGTTAATTTCTGGCAATATTATTTTCACTTTTGGTCTCAACCGTACAGGATGCATATAAACCCATTATTAAACTATTCCTTCTATTTTATGGGGTATCTTTCAAGTGTACTAATAAATCCTTATGCGATAAAGAATCAAATGCTAGAGAACTCATTTCTAATAGATACTGTTTTTAATAAATTCGATACCATAATCCCCATTATTCCTCTTATTAGATCATTGTCTAAAGCAAAATTTTGTACTGTCTCCGGACATCCCATTAGTAAGCCGGTCTGG
T._kaufmanniana__A-Zh_           .......................................................................................................................................------...------..............................................................................................................................................................................................................................................................................................................................................................................................................................
T._turkestanica__A-Zh_           .......................................................................................................................................------...------.......................................................................................................................................................G......................................................................................................................................................................................................................................................................
T._bifloriformis__A-Zh_          .......................................................................................................................................------...------.......................................................................................................................................................G......................................................................................................................................................................................................................................................................
T._patens__AKM_                  .......................................................................................................................................------...------..............................................................................................................................................................................................................................................................................................................................................................................................................................
T.dubia__A-Zh_                   .......................................................................................................................................------...------.......................A......................................................................................................................................................................................................................................................................................................................................................................................................
T.alberti__Karatau_              .......................................................................................................................................------...------..............................................................................................................................................................................................................................................................................................................................................................................................................................
T._schrenkii__KOS_               .......................................................................................................................................------...------.......................A...........................................................................................................................................T..........................................................................................................................................................................................................................................................
T._patens__ALT__OR703775         .......................................................................................................................T...............------..A------....................................T............................................................................................................................................................................................................................................................................C.............................................G..................................G...........................
T._turgaica__AKM__OR703767       .......................................................................................................................................------...------.......................A......................................................................................................................................................................................................................................................................................................................................................................................................
T._suaveolens__AKM__OR703757     .......................................................................................................................................------...------..............................................................................................................................................................................................................................................................................................................................................................................................................................
T._patens__AKM__OR703755         .......................................................................................................................................------...------.......................A.........................................................................................................................................................................................................................................................................................C............................................................................................................
T._biflora__AKM__OR703752        .......................................................................................................................................------...------..............................................................................................................................................................................................................................................................................................................................................................................................................................
T._turgaica__AKM__OR703743       .......................................................................................................................................------...------..............................................................................................................................................................................................................................................................................................................................................................................................................................
T._patens__KAR__OR468324         .......................................................................................................................................------...------..............................................................................................................................................................................................................................................................................................................................................................................................................................
T._hybrid_cultivar__A-Zh__ON9824  .......................................................................................................................................------...------..............................................................................................................................................................................................................................................................................................................................................................................................................................
T._kaufmanniana__A-Zh__ON982487  .......................................................................................................................................------...------..............................................................................................................................................................................................................................................................................................................................................................................................................................
T._greigii__A-Zh__ON982486       .......................................................................................................................................------...------................................................................................................................................................................................................................................................................................................................................................................................C.............................................
T._greigii__A-Zh__ON982484       .......................................................................................................................................------...------..............................................................................................................................................................................................................................................................................................................................................................................................................................
T._bifloriformis__A-Zh__ON982483 .......................................................................................................................................------...------..............................................................................................................................................................................................................................................................................................................................................................................................................................
T._buhseana__KZ__OR487146        .......................................................................................................................................------...------.......................A......................................................................................................................................................................................................................................................................................................................................................................................................
T._turkestanica__KZ__OR487145    .......................................................................................................................................------...------.......................A......................................................................................................................................................................................................................................................................................................................................................................................................
T._greigii__KZ__OR487144         .......................................................................................................................................------...------..............................................................................................................................................................................................................................................................................................................................................................................................................................
T._kolpakowskiana__KZ__OR487143  .......................................................................................................................................------...------..........................................................................................................................................A......................................................................................................................................................................C............................................................................................................
T._alberti__KZ__OR487142         ................................................................................................................T......................------...------..............................................................................................................................................................................................................................................................................................................................................................................................................................
T._ferganica__UZ__MW828755       .......................................................................................................................................------...------..............................................................................................................................................................................................................................................................................................................................................................................................................................
T._intermedia__UZ__MW828754      .......................................................................................................................................------...------.........................................T................................................................................................A...................................................................................................................................................................................................................................................................................
T._turkestanica__UZ__MW847260    .......................................................................................................................................------...------.......................A......................................................................................................................................................................................................................................................................................................................................................................................................
T._mogoltavica__UZ__MW847259     .......................................................................................................................................------...------..............................................................................................................................................................................................................................................................................................................................................................................................................................
T._vvedenskyi__UZ__MW847258      .......................................................................................................................................------...------..............................................................................................................................................................................................................................................................................................................................................................................................................................
T._dubia__UZ__MW847257           .......................................................................................................................................------...------..............................................................................................................................................................................................................................................................................................................................................................................................................................
T._affinis__UZ__MW847256         .......................................................................................................................................------...------.......................A......................................................................................................................................................................................................................................................................................................................................................................................................
T._thianschanica__CN__MT917277   ................................................................................G......................................................------...------..........................................................................................................................................A...................................................................................................................................................................................................................................................................................
T._thianschanica__CN__MT917276   .......................................................................................................................................------...------..........................................................................................................................................A...................................................................................................................................................................................................................................................................................
T._patens__CN__MT929914          ...........................................................................................A...........................................------...------.......................T......................................................................................................................................................................................................................................................................................................................................................................................................
T._iliensis__CN__MT929913        .......................................................................................................................................------...------..........................................................................................................................................A...................................................................................................................................................................................................................................................................................
T._iliensis__CN__MT929912        .......................................................................................................................................------...------..........................................................................................................................................A...................................................................................................................................................................................................................................................................................
T._heterophylla__CN__MT929911    ................................................................................G......................................................------...------..........................................................................................................................................A...................................................................................................................................................................................................................................................................................
T._dasystemon__CN__MT929910      .......................................................................................................................................------...------.......................................................................................................................................................G......................................................................................................................................................................................................................................................................
T._sinkiangensis__CN__MT946440   .......................................................................................................................................------...ATTATA..............................................................................................................................G...............................................................................................................................................................................................................................................................................................
T._sinkiangensis__CN__MT946439   .......................................................................................................................................------...ATTATA..............................................................................................................................G...............................................................................................................................................................................................................................................................................................
T._gesneriana__CN__KP711898      .......................................................................................................................................------...------..............................................................................................................................................................................................................................................................................................................................................................................................................................
P._vietnamensis_JF954954         ..CC..A....G..T...................A.......G....C......................A.....................C.G...............AA............T......A...------...CTTATA.AT......CA....C..........A.T...A...TT......A...T.......................A..........T.......G...C..G...A..T.......G..A..........A..G.........A.....A.........A.................A....A........C........T.....C.C...................C....T...A........................CG...G...................A..T.TT.A....G.G......C.GAC.C.A...............G....GG..............G....G...........T............A.A.TG..G.....T............A.....
P._fargesii_JF954880             ..CC..A....G..T...................A.......G....C......................A.....................C.G...............AA............T......A...------...CTTATA.AT......CA....C..........A.T...A...TT......A...T.......................A..........T.......G...C..G...A..T.......G..A..........A..G.........A.....A.........A.................A....A........C........T.....C.C...................C....T...A........................CG...G...................A..T.TT.A....G.G......C.GAC.C.A...............G....GG..............G....G...........T............A.A.TG..G.....T............A.....
P._polyphylla_AB018828           ..CC..A....G..T...................A.......G....C......................A.....................C.G...............AA............T......A...------...CTTATA.AT......CA....C..........A.T...A...TT......A...T.......................A..........T.......G...C..G...A..T.......G..A..........A..G.........A.....A.........A.................A....A........C........T.....C.C...................C....T...A........................CG...G...................A..T.TT.A....G.G......C.GAC.C.A...............G....GG..............G....G...........T............A.A..G..G.....T............A.....
G._lutea_KM085624                ...........G................A......C...........A..............................................G...................T....................CATATT...ATTATAA...................................T..A...................G.............................................T.....A.G.....T..................C......................AA......................A....................G....................................................C....G....A........................A....C.......G.A..C.......................G.......G......G................T.................T...........................
G._villosa_KM085631              ...........G..............C.A......C...........A..............................................G...................T....................------...ATTATA.....................A..............T..A...................G...........................A.................TG....A.G..........................G....................AA......................A............................................A..........A.A...............C...AG....A........................A....C......AG.A..C.......................G.......G......G................G.................T...........................
G._reticulata_KM085626           ...........G................A......C...........A..............................................G...................T....................CATATT...ATTATA..........C.........................T..A...................G.............................................T.....A.G...............................................AA..............................................................................A.A...............C....G....A........................A....C......AG.A..CG..G...................G.......G......G................G.................T..G........................
L._lancifolium_KM085639          .........T.G...................................A......T...A...................................G........................................------...ATTATAA......................T...............A.............G..A.........................................G...A..........G.....................T..............................................................T.......................................T.C.......................G...................A........................A....G.....T...........A..................G.......A.....................T....G........G............A.A...
L._japonicum_AB049514            .........T.G.......................C...........A......T...A...................................G........................................------...ATTATAA......................................G.............G..A.........................................G...A..........G.....................T...................C............................A.............T.......................................T.G.......................G............................................A....G.....T...........A..................G.......A.....................T....G........G............A.A...
L._ixiolirioides_MN317534        ...........G................A......C...........A..............................................G...................T....................CATATT...ATTATA...A................................T..A...................G.............................................T.....A.G...............................................AA........................................................................................G.......C....G....A...A....................A....C......AG.A..C.......................G.......G......G................G.................T...........................
L._oxycarpa_KM085648             ...........G................A......C...........A.........T....................................G...................T....................CATATT...ATTATA....................................T..A...................G.............................................T.....A.G....................T..........................AA................................................................................................C....G....A........................A....C.......G.A..C.......................G.......G......G................G.................T...........................
;
end;

begin mrbayes;

    charset matK = 1-564;
    
	outgroup 43;
	outgroup 44;
	outgroup 45;
	outgroup 46;
	outgroup 47;
	outgroup 48;
	outgroup 49;
	outgroup 50;
	outgroup 51;
	outgroup 52;
	
    lset nst=6 rates=gamma;
	
	prset brlenspr=uncons:gammadir(1,1,0.7,0.5);
		
	mcmc ngen=2500000 samplefreq=500;
	    
end;
