# Supplementary material for: Phylogenetic Analysis of Rare and Endangered Tulipa Species (Liliaceae) of Kazakhstan Based on Universal Barcoding Markers
Source: Biology (Basel). 2024 May 22;13(6):365. doi: 10.3390/biology13060365 (PMC11200791; doi:10.3390/biology13060365)
Supplement: Supplementary file 1 [file biology-13-00365-s001.zip › biology-3000739-supplementary/Suppl_Appendix_S6_matK_ML_align.fas]

>T. greigii (A-Zh)
TTTTGGTTCCTCTACAATTCTTATGTATCTGAATGTGAATTTTTATTGGTTTTTCTTCGTAAACAATCCTGTTATTTACGATCAACATCTTCTGTAGCCTTTCTTGAACGTTCACATTTCTATGGAAAAATGGAA------CAT------GTAGTGTGTTGTAATAATTTTCAGAAGACCCTGTGGCCCTTCAAGGATCCTTTCATGCATTATGTTCGATATCAAGGAAAAGCAATTCTGGCTTCAAGAGGGGCTCATCTTCTCATGAAGAAATGGAGATATTACCTTGTTAATTTCTGGCAATATTATTTTCACTTTTGGTCTCAACCGTACAGGATGCATATAAACCCATTATTAAACTATTCCTTCTATTTTATGGGGTATCTTTCAAGTGTACTAATAAATCCTTATGCGATAAAGAATCAAATGCTAGAGAACTCATTTCTAATAGATACTGTTTTTAATAAATTCGATACCATAATCCCCATTATTCCTCTTATTAGATCATTGTCTAAAGCAAAATTTTGTACTGTCTCCGGACATCCCATTAGTAAGCCGGTCTGG
>T. kaufmanniana (A-Zh)
TTTTGGTTCCTCTACAATTCTTATGTATCTGAATGTGAATTTTTATTGGTTTTTCTTCGTAAACAATCCTGTTATTTACGATCAACATCTTCTGTAGCCTTTCTTGAACGTTCACATTTCTATGGAAAAATGGAA------CAT------GTAGTGTGTTGTAATAATTTTCAGAAGACCCTGTGGCCCTTCAAGGATCCTTTCATGCATTATGTTCGATATCAAGGAAAAGCAATTCTGGCTTCAAGAGGGGCTCATCTTCTCATGAAGAAATGGAGATATTACCTTGTTAATTTCTGGCAATATTATTTTCACTTTTGGTCTCAACCGTACAGGATGCATATAAACCCATTATTAAACTATTCCTTCTATTTTATGGGGTATCTTTCAAGTGTACTAATAAATCCTTATGCGATAAAGAATCAAATGCTAGAGAACTCATTTCTAATAGATACTGTTTTTAATAAATTCGATACCATAATCCCCATTATTCCTCTTATTAGATCATTGTCTAAAGCAAAATTTTGTACTGTCTCCGGACATCCCATTAGTAAGCCGGTCTGG
>T. turkestanica (A-Zh)
TTTTGGTTCCTCTACAATTCTTATGTATCTGAATGTGAATTTTTATTGGTTTTTCTTCGTAAACAATCCTGTTATTTACGATCAACATCTTCTGTAGCCTTTCTTGAACGTTCACATTTCTATGGAAAAATGGAA------CAT------GTAGTGTGTTGTAATAATTTTCAGAAGACCCTGTGGCCCTTCAAGGATCCTTTCATGCATTATGTTCGATATCAAGGAAAAGCAATTCTGGCTTCAAGAGGGGCTCATCTTCTCATGAAGAAATGGAGATATTACCTTGTTAATTTCTGGCGATATTATTTTCACTTTTGGTCTCAACCGTACAGGATGCATATAAACCCATTATTAAACTATTCCTTCTATTTTATGGGGTATCTTTCAAGTGTACTAATAAATCCTTATGCGATAAAGAATCAAATGCTAGAGAACTCATTTCTAATAGATACTGTTTTTAATAAATTCGATACCATAATCCCCATTATTCCTCTTATTAGATCATTGTCTAAAGCAAAATTTTGTACTGTCTCCGGACATCCCATTAGTAAGCCGGTCTGG
>T. bifloriformis (A-Zh)
TTTTGGTTCCTCTACAATTCTTATGTATCTGAATGTGAATTTTTATTGGTTTTTCTTCGTAAACAATCCTGTTATTTACGATCAACATCTTCTGTAGCCTTTCTTGAACGTTCACATTTCTATGGAAAAATGGAA------CAT------GTAGTGTGTTGTAATAATTTTCAGAAGACCCTGTGGCCCTTCAAGGATCCTTTCATGCATTATGTTCGATATCAAGGAAAAGCAATTCTGGCTTCAAGAGGGGCTCATCTTCTCATGAAGAAATGGAGATATTACCTTGTTAATTTCTGGCGATATTATTTTCACTTTTGGTCTCAACCGTACAGGATGCATATAAACCCATTATTAAACTATTCCTTCTATTTTATGGGGTATCTTTCAAGTGTACTAATAAATCCTTATGCGATAAAGAATCAAATGCTAGAGAACTCATTTCTAATAGATACTGTTTTTAATAAATTCGATACCATAATCCCCATTATTCCTCTTATTAGATCATTGTCTAAAGCAAAATTTTGTACTGTCTCCGGACATCCCATTAGTAAGCCGGTCTGG
>T. patens (AKM)
TTTTGGTTCCTCTACAATTCTTATGTATCTGAATGTGAATTTTTATTGGTTTTTCTTCGTAAACAATCCTGTTATTTACGATCAACATCTTCTGTAGCCTTTCTTGAACGTTCACATTTCTATGGAAAAATGGAA------CAT------GTAGTGTGTTGTAATAATTTTCAGAAGACCCTGTGGCCCTTCAAGGATCCTTTCATGCATTATGTTCGATATCAAGGAAAAGCAATTCTGGCTTCAAGAGGGGCTCATCTTCTCATGAAGAAATGGAGATATTACCTTGTTAATTTCTGGCAATATTATTTTCACTTTTGGTCTCAACCGTACAGGATGCATATAAACCCATTATTAAACTATTCCTTCTATTTTATGGGGTATCTTTCAAGTGTACTAATAAATCCTTATGCGATAAAGAATCAAATGCTAGAGAACTCATTTCTAATAGATACTGTTTTTAATAAATTCGATACCATAATCCCCATTATTCCTCTTATTAGATCATTGTCTAAAGCAAAATTTTGTACTGTCTCCGGACATCCCATTAGTAAGCCGGTCTGG
>T.dubia (A-Zh)
TTTTGGTTCCTCTACAATTCTTATGTATCTGAATGTGAATTTTTATTGGTTTTTCTTCGTAAACAATCCTGTTATTTACGATCAACATCTTCTGTAGCCTTTCTTGAACGTTCACATTTCTATGGAAAAATGGAA------CAT------GTAGTGTGTTGTAATAATTTTCAAAAGACCCTGTGGCCCTTCAAGGATCCTTTCATGCATTATGTTCGATATCAAGGAAAAGCAATTCTGGCTTCAAGAGGGGCTCATCTTCTCATGAAGAAATGGAGATATTACCTTGTTAATTTCTGGCAATATTATTTTCACTTTTGGTCTCAACCGTACAGGATGCATATAAACCCATTATTAAACTATTCCTTCTATTTTATGGGGTATCTTTCAAGTGTACTAATAAATCCTTATGCGATAAAGAATCAAATGCTAGAGAACTCATTTCTAATAGATACTGTTTTTAATAAATTCGATACCATAATCCCCATTATTCCTCTTATTAGATCATTGTCTAAAGCAAAATTTTGTACTGTCTCCGGACATCCCATTAGTAAGCCGGTCTGG
>T.alberti (Karatau)
TTTTGGTTCCTCTACAATTCTTATGTATCTGAATGTGAATTTTTATTGGTTTTTCTTCGTAAACAATCCTGTTATTTACGATCAACATCTTCTGTAGCCTTTCTTGAACGTTCACATTTCTATGGAAAAATGGAA------CAT------GTAGTGTGTTGTAATAATTTTCAGAAGACCCTGTGGCCCTTCAAGGATCCTTTCATGCATTATGTTCGATATCAAGGAAAAGCAATTCTGGCTTCAAGAGGGGCTCATCTTCTCATGAAGAAATGGAGATATTACCTTGTTAATTTCTGGCAATATTATTTTCACTTTTGGTCTCAACCGTACAGGATGCATATAAACCCATTATTAAACTATTCCTTCTATTTTATGGGGTATCTTTCAAGTGTACTAATAAATCCTTATGCGATAAAGAATCAAATGCTAGAGAACTCATTTCTAATAGATACTGTTTTTAATAAATTCGATACCATAATCCCCATTATTCCTCTTATTAGATCATTGTCTAAAGCAAAATTTTGTACTGTCTCCGGACATCCCATTAGTAAGCCGGTCTGG
>T. schrenkii (KOS)
TTTTGGTTCCTCTACAATTCTTATGTATCTGAATGTGAATTTTTATTGGTTTTTCTTCGTAAACAATCCTGTTATTTACGATCAACATCTTCTGTAGCCTTTCTTGAACGTTCACATTTCTATGGAAAAATGGAA------CAT------GTAGTGTGTTGTAATAATTTTCAAAAGACCCTGTGGCCCTTCAAGGATCCTTTCATGCATTATGTTCGATATCAAGGAAAAGCAATTCTGGCTTCAAGAGGGGCTCATCTTCTCATGAAGAAATGGAGATATTACCTTGTTAATTTCTGGCAATATTATTTTCTCTTTTGGTCTCAACCGTACAGGATGCATATAAACCCATTATTAAACTATTCCTTCTATTTTATGGGGTATCTTTCAAGTGTACTAATAAATCCTTATGCGATAAAGAATCAAATGCTAGAGAACTCATTTCTAATAGATACTGTTTTTAATAAATTCGATACCATAATCCCCATTATTCCTCTTATTAGATCATTGTCTAAAGCAAAATTTTGTACTGTCTCCGGACATCCCATTAGTAAGCCGGTCTGG
>T. patens (ALT) OR703775
TTTTGGTTCCTCTACAATTCTTATGTATCTGAATGTGAATTTTTATTGGTTTTTCTTCGTAAACAATCCTGTTATTTACGATCAACATCTTCTGTAGCCTTTCTTGAACGTTCACATTTTTATGGAAAAATGGAA------CAA------GTAGTGTGTTGTAATAATTTTCAGAAGACCCTGTGGTCCTTCAAGGATCCTTTCATGCATTATGTTCGATATCAAGGAAAAGCAATTCTGGCTTCAAGAGGGGCTCATCTTCTCATGAAGAAATGGAGATATTACCTTGTTAATTTCTGGCAATATTATTTTCACTTTTGGTCTCAACCGTACAGGATGCATATAAACCCATTATTAAACTATTCCTTCTATTTTATGGGGTATCTTTCAAGTGTACTAATAAATCCTTATGCGATAAAGAATCAAATGCTAGAGAACTCATTTCTAATAGATACCGTTTTTAATAAATTCGATACCATAATCCCCATTATTCCTCTTATTGGATCATTGTCTAAAGCAAAATTTTGTACTGTCTCGGGACATCCCATTAGTAAGCCGGTCTGG
>T. turgaica (AKM) OR703767
TTTTGGTTCCTCTACAATTCTTATGTATCTGAATGTGAATTTTTATTGGTTTTTCTTCGTAAACAATCCTGTTATTTACGATCAACATCTTCTGTAGCCTTTCTTGAACGTTCACATTTCTATGGAAAAATGGAA------CAT------GTAGTGTGTTGTAATAATTTTCAAAAGACCCTGTGGCCCTTCAAGGATCCTTTCATGCATTATGTTCGATATCAAGGAAAAGCAATTCTGGCTTCAAGAGGGGCTCATCTTCTCATGAAGAAATGGAGATATTACCTTGTTAATTTCTGGCAATATTATTTTCACTTTTGGTCTCAACCGTACAGGATGCATATAAACCCATTATTAAACTATTCCTTCTATTTTATGGGGTATCTTTCAAGTGTACTAATAAATCCTTATGCGATAAAGAATCAAATGCTAGAGAACTCATTTCTAATAGATACTGTTTTTAATAAATTCGATACCATAATCCCCATTATTCCTCTTATTAGATCATTGTCTAAAGCAAAATTTTGTACTGTCTCCGGACATCCCATTAGTAAGCCGGTCTGG
>T. suaveolens (AKM) OR703757
TTTTGGTTCCTCTACAATTCTTATGTATCTGAATGTGAATTTTTATTGGTTTTTCTTCGTAAACAATCCTGTTATTTACGATCAACATCTTCTGTAGCCTTTCTTGAACGTTCACATTTCTATGGAAAAATGGAA------CAT------GTAGTGTGTTGTAATAATTTTCAGAAGACCCTGTGGCCCTTCAAGGATCCTTTCATGCATTATGTTCGATATCAAGGAAAAGCAATTCTGGCTTCAAGAGGGGCTCATCTTCTCATGAAGAAATGGAGATATTACCTTGTTAATTTCTGGCAATATTATTTTCACTTTTGGTCTCAACCGTACAGGATGCATATAAACCCATTATTAAACTATTCCTTCTATTTTATGGGGTATCTTTCAAGTGTACTAATAAATCCTTATGCGATAAAGAATCAAATGCTAGAGAACTCATTTCTAATAGATACTGTTTTTAATAAATTCGATACCATAATCCCCATTATTCCTCTTATTAGATCATTGTCTAAAGCAAAATTTTGTACTGTCTCCGGACATCCCATTAGTAAGCCGGTCTGG
>T. patens (AKM) OR703755
TTTTGGTTCCTCTACAATTCTTATGTATCTGAATGTGAATTTTTATTGGTTTTTCTTCGTAAACAATCCTGTTATTTACGATCAACATCTTCTGTAGCCTTTCTTGAACGTTCACATTTCTATGGAAAAATGGAA------CAT------GTAGTGTGTTGTAATAATTTTCAAAAGACCCTGTGGCCCTTCAAGGATCCTTTCATGCATTATGTTCGATATCAAGGAAAAGCAATTCTGGCTTCAAGAGGGGCTCATCTTCTCATGAAGAAATGGAGATATTACCTTGTTAATTTCTGGCAATATTATTTTCACTTTTGGTCTCAACCGTACAGGATGCATATAAACCCATTATTAAACTATTCCTTCTATTTTATGGGGTATCTTTCAAGTGTACTAATAAATCCTTATGCGATAAAGAATCAAATGCTAGAGAACTCATTTCTAATAGATACCGTTTTTAATAAATTCGATACCATAATCCCCATTATTCCTCTTATTAGATCATTGTCTAAAGCAAAATTTTGTACTGTCTCCGGACATCCCATTAGTAAGCCGGTCTGG
>T. biflora (AKM) OR703752
TTTTGGTTCCTCTACAATTCTTATGTATCTGAATGTGAATTTTTATTGGTTTTTCTTCGTAAACAATCCTGTTATTTACGATCAACATCTTCTGTAGCCTTTCTTGAACGTTCACATTTCTATGGAAAAATGGAA------CAT------GTAGTGTGTTGTAATAATTTTCAGAAGACCCTGTGGCCCTTCAAGGATCCTTTCATGCATTATGTTCGATATCAAGGAAAAGCAATTCTGGCTTCAAGAGGGGCTCATCTTCTCATGAAGAAATGGAGATATTACCTTGTTAATTTCTGGCAATATTATTTTCACTTTTGGTCTCAACCGTACAGGATGCATATAAACCCATTATTAAACTATTCCTTCTATTTTATGGGGTATCTTTCAAGTGTACTAATAAATCCTTATGCGATAAAGAATCAAATGCTAGAGAACTCATTTCTAATAGATACTGTTTTTAATAAATTCGATACCATAATCCCCATTATTCCTCTTATTAGATCATTGTCTAAAGCAAAATTTTGTACTGTCTCCGGACATCCCATTAGTAAGCCGGTCTGG
>T. turgaica (AKM) OR703743
TTTTGGTTCCTCTACAATTCTTATGTATCTGAATGTGAATTTTTATTGGTTTTTCTTCGTAAACAATCCTGTTATTTACGATCAACATCTTCTGTAGCCTTTCTTGAACGTTCACATTTCTATGGAAAAATGGAA------CAT------GTAGTGTGTTGTAATAATTTTCAGAAGACCCTGTGGCCCTTCAAGGATCCTTTCATGCATTATGTTCGATATCAAGGAAAAGCAATTCTGGCTTCAAGAGGGGCTCATCTTCTCATGAAGAAATGGAGATATTACCTTGTTAATTTCTGGCAATATTATTTTCACTTTTGGTCTCAACCGTACAGGATGCATATAAACCCATTATTAAACTATTCCTTCTATTTTATGGGGTATCTTTCAAGTGTACTAATAAATCCTTATGCGATAAAGAATCAAATGCTAGAGAACTCATTTCTAATAGATACTGTTTTTAATAAATTCGATACCATAATCCCCATTATTCCTCTTATTAGATCATTGTCTAAAGCAAAATTTTGTACTGTCTCCGGACATCCCATTAGTAAGCCGGTCTGG
>T. patens (KAR) OR468324
TTTTGGTTCCTCTACAATTCTTATGTATCTGAATGTGAATTTTTATTGGTTTTTCTTCGTAAACAATCCTGTTATTTACGATCAACATCTTCTGTAGCCTTTCTTGAACGTTCACATTTCTATGGAAAAATGGAA------CAT------GTAGTGTGTTGTAATAATTTTCAGAAGACCCTGTGGCCCTTCAAGGATCCTTTCATGCATTATGTTCGATATCAAGGAAAAGCAATTCTGGCTTCAAGAGGGGCTCATCTTCTCATGAAGAAATGGAGATATTACCTTGTTAATTTCTGGCAATATTATTTTCACTTTTGGTCTCAACCGTACAGGATGCATATAAACCCATTATTAAACTATTCCTTCTATTTTATGGGGTATCTTTCAAGTGTACTAATAAATCCTTATGCGATAAAGAATCAAATGCTAGAGAACTCATTTCTAATAGATACTGTTTTTAATAAATTCGATACCATAATCCCCATTATTCCTCTTATTAGATCATTGTCTAAAGCAAAATTTTGTACTGTCTCCGGACATCCCATTAGTAAGCCGGTCTGG
>T. hybrid cultivar (A-Zh) ON982489
TTTTGGTTCCTCTACAATTCTTATGTATCTGAATGTGAATTTTTATTGGTTTTTCTTCGTAAACAATCCTGTTATTTACGATCAACATCTTCTGTAGCCTTTCTTGAACGTTCACATTTCTATGGAAAAATGGAA------CAT------GTAGTGTGTTGTAATAATTTTCAGAAGACCCTGTGGCCCTTCAAGGATCCTTTCATGCATTATGTTCGATATCAAGGAAAAGCAATTCTGGCTTCAAGAGGGGCTCATCTTCTCATGAAGAAATGGAGATATTACCTTGTTAATTTCTGGCAATATTATTTTCACTTTTGGTCTCAACCGTACAGGATGCATATAAACCCATTATTAAACTATTCCTTCTATTTTATGGGGTATCTTTCAAGTGTACTAATAAATCCTTATGCGATAAAGAATCAAATGCTAGAGAACTCATTTCTAATAGATACTGTTTTTAATAAATTCGATACCATAATCCCCATTATTCCTCTTATTAGATCATTGTCTAAAGCAAAATTTTGTACTGTCTCCGGACATCCCATTAGTAAGCCGGTCTGG
>T. kaufmanniana (A-Zh) ON982487
TTTTGGTTCCTCTACAATTCTTATGTATCTGAATGTGAATTTTTATTGGTTTTTCTTCGTAAACAATCCTGTTATTTACGATCAACATCTTCTGTAGCCTTTCTTGAACGTTCACATTTCTATGGAAAAATGGAA------CAT------GTAGTGTGTTGTAATAATTTTCAGAAGACCCTGTGGCCCTTCAAGGATCCTTTCATGCATTATGTTCGATATCAAGGAAAAGCAATTCTGGCTTCAAGAGGGGCTCATCTTCTCATGAAGAAATGGAGATATTACCTTGTTAATTTCTGGCAATATTATTTTCACTTTTGGTCTCAACCGTACAGGATGCATATAAACCCATTATTAAACTATTCCTTCTATTTTATGGGGTATCTTTCAAGTGTACTAATAAATCCTTATGCGATAAAGAATCAAATGCTAGAGAACTCATTTCTAATAGATACTGTTTTTAATAAATTCGATACCATAATCCCCATTATTCCTCTTATTAGATCATTGTCTAAAGCAAAATTTTGTACTGTCTCCGGACATCCCATTAGTAAGCCGGTCTGG
>T. greigii (A-Zh) ON982486
TTTTGGTTCCTCTACAATTCTTATGTATCTGAATGTGAATTTTTATTGGTTTTTCTTCGTAAACAATCCTGTTATTTACGATCAACATCTTCTGTAGCCTTTCTTGAACGTTCACATTTCTATGGAAAAATGGAA------CAT------GTAGTGTGTTGTAATAATTTTCAGAAGACCCTGTGGCCCTTCAAGGATCCTTTCATGCATTATGTTCGATATCAAGGAAAAGCAATTCTGGCTTCAAGAGGGGCTCATCTTCTCATGAAGAAATGGAGATATTACCTTGTTAATTTCTGGCAATATTATTTTCACTTTTGGTCTCAACCGTACAGGATGCATATAAACCCATTATTAAACTATTCCTTCTATTTTATGGGGTATCTTTCAAGTGTACTAATAAATCCTTATGCGATAAAGAATCAAATGCTAGAGAACTCATTTCTAATAGATACTGTTTTTAATAAATTCGATACCATAATCCCCATTATTCCTCTTATTAGATCATTGTCTAAAGCCAAATTTTGTACTGTCTCCGGACATCCCATTAGTAAGCCGGTCTGG
>T. greigii (A-Zh) ON982484
TTTTGGTTCCTCTACAATTCTTATGTATCTGAATGTGAATTTTTATTGGTTTTTCTTCGTAAACAATCCTGTTATTTACGATCAACATCTTCTGTAGCCTTTCTTGAACGTTCACATTTCTATGGAAAAATGGAA------CAT------GTAGTGTGTTGTAATAATTTTCAGAAGACCCTGTGGCCCTTCAAGGATCCTTTCATGCATTATGTTCGATATCAAGGAAAAGCAATTCTGGCTTCAAGAGGGGCTCATCTTCTCATGAAGAAATGGAGATATTACCTTGTTAATTTCTGGCAATATTATTTTCACTTTTGGTCTCAACCGTACAGGATGCATATAAACCCATTATTAAACTATTCCTTCTATTTTATGGGGTATCTTTCAAGTGTACTAATAAATCCTTATGCGATAAAGAATCAAATGCTAGAGAACTCATTTCTAATAGATACTGTTTTTAATAAATTCGATACCATAATCCCCATTATTCCTCTTATTAGATCATTGTCTAAAGCAAAATTTTGTACTGTCTCCGGACATCCCATTAGTAAGCCGGTCTGG
>T. bifloriformis (A-Zh) ON982483
TTTTGGTTCCTCTACAATTCTTATGTATCTGAATGTGAATTTTTATTGGTTTTTCTTCGTAAACAATCCTGTTATTTACGATCAACATCTTCTGTAGCCTTTCTTGAACGTTCACATTTCTATGGAAAAATGGAA------CAT------GTAGTGTGTTGTAATAATTTTCAGAAGACCCTGTGGCCCTTCAAGGATCCTTTCATGCATTATGTTCGATATCAAGGAAAAGCAATTCTGGCTTCAAGAGGGGCTCATCTTCTCATGAAGAAATGGAGATATTACCTTGTTAATTTCTGGCAATATTATTTTCACTTTTGGTCTCAACCGTACAGGATGCATATAAACCCATTATTAAACTATTCCTTCTATTTTATGGGGTATCTTTCAAGTGTACTAATAAATCCTTATGCGATAAAGAATCAAATGCTAGAGAACTCATTTCTAATAGATACTGTTTTTAATAAATTCGATACCATAATCCCCATTATTCCTCTTATTAGATCATTGTCTAAAGCAAAATTTTGTACTGTCTCCGGACATCCCATTAGTAAGCCGGTCTGG
>T. buhseana (KZ) OR487146
TTTTGGTTCCTCTACAATTCTTATGTATCTGAATGTGAATTTTTATTGGTTTTTCTTCGTAAACAATCCTGTTATTTACGATCAACATCTTCTGTAGCCTTTCTTGAACGTTCACATTTCTATGGAAAAATGGAA------CAT------GTAGTGTGTTGTAATAATTTTCAAAAGACCCTGTGGCCCTTCAAGGATCCTTTCATGCATTATGTTCGATATCAAGGAAAAGCAATTCTGGCTTCAAGAGGGGCTCATCTTCTCATGAAGAAATGGAGATATTACCTTGTTAATTTCTGGCAATATTATTTTCACTTTTGGTCTCAACCGTACAGGATGCATATAAACCCATTATTAAACTATTCCTTCTATTTTATGGGGTATCTTTCAAGTGTACTAATAAATCCTTATGCGATAAAGAATCAAATGCTAGAGAACTCATTTCTAATAGATACTGTTTTTAATAAATTCGATACCATAATCCCCATTATTCCTCTTATTAGATCATTGTCTAAAGCAAAATTTTGTACTGTCTCCGGACATCCCATTAGTAAGCCGGTCTGG
>T. turkestanica (KZ) OR487145
TTTTGGTTCCTCTACAATTCTTATGTATCTGAATGTGAATTTTTATTGGTTTTTCTTCGTAAACAATCCTGTTATTTACGATCAACATCTTCTGTAGCCTTTCTTGAACGTTCACATTTCTATGGAAAAATGGAA------CAT------GTAGTGTGTTGTAATAATTTTCAAAAGACCCTGTGGCCCTTCAAGGATCCTTTCATGCATTATGTTCGATATCAAGGAAAAGCAATTCTGGCTTCAAGAGGGGCTCATCTTCTCATGAAGAAATGGAGATATTACCTTGTTAATTTCTGGCAATATTATTTTCACTTTTGGTCTCAACCGTACAGGATGCATATAAACCCATTATTAAACTATTCCTTCTATTTTATGGGGTATCTTTCAAGTGTACTAATAAATCCTTATGCGATAAAGAATCAAATGCTAGAGAACTCATTTCTAATAGATACTGTTTTTAATAAATTCGATACCATAATCCCCATTATTCCTCTTATTAGATCATTGTCTAAAGCAAAATTTTGTACTGTCTCCGGACATCCCATTAGTAAGCCGGTCTGG
>T. greigii (KZ) OR487144
TTTTGGTTCCTCTACAATTCTTATGTATCTGAATGTGAATTTTTATTGGTTTTTCTTCGTAAACAATCCTGTTATTTACGATCAACATCTTCTGTAGCCTTTCTTGAACGTTCACATTTCTATGGAAAAATGGAA------CAT------GTAGTGTGTTGTAATAATTTTCAGAAGACCCTGTGGCCCTTCAAGGATCCTTTCATGCATTATGTTCGATATCAAGGAAAAGCAATTCTGGCTTCAAGAGGGGCTCATCTTCTCATGAAGAAATGGAGATATTACCTTGTTAATTTCTGGCAATATTATTTTCACTTTTGGTCTCAACCGTACAGGATGCATATAAACCCATTATTAAACTATTCCTTCTATTTTATGGGGTATCTTTCAAGTGTACTAATAAATCCTTATGCGATAAAGAATCAAATGCTAGAGAACTCATTTCTAATAGATACTGTTTTTAATAAATTCGATACCATAATCCCCATTATTCCTCTTATTAGATCATTGTCTAAAGCAAAATTTTGTACTGTCTCCGGACATCCCATTAGTAAGCCGGTCTGG
>T. kolpakowskiana (KZ) OR487143
TTTTGGTTCCTCTACAATTCTTATGTATCTGAATGTGAATTTTTATTGGTTTTTCTTCGTAAACAATCCTGTTATTTACGATCAACATCTTCTGTAGCCTTTCTTGAACGTTCACATTTCTATGGAAAAATGGAA------CAT------GTAGTGTGTTGTAATAATTTTCAGAAGACCCTGTGGCCCTTCAAGGATCCTTTCATGCATTATGTTCGATATCAAGGAAAAGCAATTCTGGCTTCAAGAGGGGCTCATCTTCTCATGAAGAAATGGAGATATTACCTTATTAATTTCTGGCAATATTATTTTCACTTTTGGTCTCAACCGTACAGGATGCATATAAACCCATTATTAAACTATTCCTTCTATTTTATGGGGTATCTTTCAAGTGTACTAATAAATCCTTATGCGATAAAGAATCAAATGCTAGAGAACTCATTTCTAATAGATACCGTTTTTAATAAATTCGATACCATAATCCCCATTATTCCTCTTATTAGATCATTGTCTAAAGCAAAATTTTGTACTGTCTCCGGACATCCCATTAGTAAGCCGGTCTGG
>T. alberti (KZ) OR487142
TTTTGGTTCCTCTACAATTCTTATGTATCTGAATGTGAATTTTTATTGGTTTTTCTTCGTAAACAATCCTGTTATTTACGATCAACATCTTCTGTAGCCTTTCTTGAACGTTTACATTTCTATGGAAAAATGGAA------CAT------GTAGTGTGTTGTAATAATTTTCAGAAGACCCTGTGGCCCTTCAAGGATCCTTTCATGCATTATGTTCGATATCAAGGAAAAGCAATTCTGGCTTCAAGAGGGGCTCATCTTCTCATGAAGAAATGGAGATATTACCTTGTTAATTTCTGGCAATATTATTTTCACTTTTGGTCTCAACCGTACAGGATGCATATAAACCCATTATTAAACTATTCCTTCTATTTTATGGGGTATCTTTCAAGTGTACTAATAAATCCTTATGCGATAAAGAATCAAATGCTAGAGAACTCATTTCTAATAGATACTGTTTTTAATAAATTCGATACCATAATCCCCATTATTCCTCTTATTAGATCATTGTCTAAAGCAAAATTTTGTACTGTCTCCGGACATCCCATTAGTAAGCCGGTCTGG
>T. ferganica (UZ) MW828755
TTTTGGTTCCTCTACAATTCTTATGTATCTGAATGTGAATTTTTATTGGTTTTTCTTCGTAAACAATCCTGTTATTTACGATCAACATCTTCTGTAGCCTTTCTTGAACGTTCACATTTCTATGGAAAAATGGAA------CAT------GTAGTGTGTTGTAATAATTTTCAGAAGACCCTGTGGCCCTTCAAGGATCCTTTCATGCATTATGTTCGATATCAAGGAAAAGCAATTCTGGCTTCAAGAGGGGCTCATCTTCTCATGAAGAAATGGAGATATTACCTTGTTAATTTCTGGCAATATTATTTTCACTTTTGGTCTCAACCGTACAGGATGCATATAAACCCATTATTAAACTATTCCTTCTATTTTATGGGGTATCTTTCAAGTGTACTAATAAATCCTTATGCGATAAAGAATCAAATGCTAGAGAACTCATTTCTAATAGATACTGTTTTTAATAAATTCGATACCATAATCCCCATTATTCCTCTTATTAGATCATTGTCTAAAGCAAAATTTTGTACTGTCTCCGGACATCCCATTAGTAAGCCGGTCTGG
>T. intermedia (UZ) MW828754
TTTTGGTTCCTCTACAATTCTTATGTATCTGAATGTGAATTTTTATTGGTTTTTCTTCGTAAACAATCCTGTTATTTACGATCAACATCTTCTGTAGCCTTTCTTGAACGTTCACATTTCTATGGAAAAATGGAA------CAT------GTAGTGTGTTGTAATAATTTTCAGAAGACCCTGTGGCCCTTTAAGGATCCTTTCATGCATTATGTTCGATATCAAGGAAAAGCAATTCTGGCTTCAAGAGGGGCTCATCTTCTCATGAAGAAATGGAGATATTACCTTATTAATTTCTGGCAATATTATTTTCACTTTTGGTCTCAACCGTACAGGATGCATATAAACCCATTATTAAACTATTCCTTCTATTTTATGGGGTATCTTTCAAGTGTACTAATAAATCCTTATGCGATAAAGAATCAAATGCTAGAGAACTCATTTCTAATAGATACTGTTTTTAATAAATTCGATACCATAATCCCCATTATTCCTCTTATTAGATCATTGTCTAAAGCAAAATTTTGTACTGTCTCCGGACATCCCATTAGTAAGCCGGTCTGG
>T. turkestanica (UZ) MW847260
TTTTGGTTCCTCTACAATTCTTATGTATCTGAATGTGAATTTTTATTGGTTTTTCTTCGTAAACAATCCTGTTATTTACGATCAACATCTTCTGTAGCCTTTCTTGAACGTTCACATTTCTATGGAAAAATGGAA------CAT------GTAGTGTGTTGTAATAATTTTCAAAAGACCCTGTGGCCCTTCAAGGATCCTTTCATGCATTATGTTCGATATCAAGGAAAAGCAATTCTGGCTTCAAGAGGGGCTCATCTTCTCATGAAGAAATGGAGATATTACCTTGTTAATTTCTGGCAATATTATTTTCACTTTTGGTCTCAACCGTACAGGATGCATATAAACCCATTATTAAACTATTCCTTCTATTTTATGGGGTATCTTTCAAGTGTACTAATAAATCCTTATGCGATAAAGAATCAAATGCTAGAGAACTCATTTCTAATAGATACTGTTTTTAATAAATTCGATACCATAATCCCCATTATTCCTCTTATTAGATCATTGTCTAAAGCAAAATTTTGTACTGTCTCCGGACATCCCATTAGTAAGCCGGTCTGG
>T. mogoltavica (UZ) MW847259
TTTTGGTTCCTCTACAATTCTTATGTATCTGAATGTGAATTTTTATTGGTTTTTCTTCGTAAACAATCCTGTTATTTACGATCAACATCTTCTGTAGCCTTTCTTGAACGTTCACATTTCTATGGAAAAATGGAA------CAT------GTAGTGTGTTGTAATAATTTTCAGAAGACCCTGTGGCCCTTCAAGGATCCTTTCATGCATTATGTTCGATATCAAGGAAAAGCAATTCTGGCTTCAAGAGGGGCTCATCTTCTCATGAAGAAATGGAGATATTACCTTGTTAATTTCTGGCAATATTATTTTCACTTTTGGTCTCAACCGTACAGGATGCATATAAACCCATTATTAAACTATTCCTTCTATTTTATGGGGTATCTTTCAAGTGTACTAATAAATCCTTATGCGATAAAGAATCAAATGCTAGAGAACTCATTTCTAATAGATACTGTTTTTAATAAATTCGATACCATAATCCCCATTATTCCTCTTATTAGATCATTGTCTAAAGCAAAATTTTGTACTGTCTCCGGACATCCCATTAGTAAGCCGGTCTGG
>T. vvedenskyi (UZ) MW847258
TTTTGGTTCCTCTACAATTCTTATGTATCTGAATGTGAATTTTTATTGGTTTTTCTTCGTAAACAATCCTGTTATTTACGATCAACATCTTCTGTAGCCTTTCTTGAACGTTCACATTTCTATGGAAAAATGGAA------CAT------GTAGTGTGTTGTAATAATTTTCAGAAGACCCTGTGGCCCTTCAAGGATCCTTTCATGCATTATGTTCGATATCAAGGAAAAGCAATTCTGGCTTCAAGAGGGGCTCATCTTCTCATGAAGAAATGGAGATATTACCTTGTTAATTTCTGGCAATATTATTTTCACTTTTGGTCTCAACCGTACAGGATGCATATAAACCCATTATTAAACTATTCCTTCTATTTTATGGGGTATCTTTCAAGTGTACTAATAAATCCTTATGCGATAAAGAATCAAATGCTAGAGAACTCATTTCTAATAGATACTGTTTTTAATAAATTCGATACCATAATCCCCATTATTCCTCTTATTAGATCATTGTCTAAAGCAAAATTTTGTACTGTCTCCGGACATCCCATTAGTAAGCCGGTCTGG
>T. dubia (UZ) MW847257
TTTTGGTTCCTCTACAATTCTTATGTATCTGAATGTGAATTTTTATTGGTTTTTCTTCGTAAACAATCCTGTTATTTACGATCAACATCTTCTGTAGCCTTTCTTGAACGTTCACATTTCTATGGAAAAATGGAA------CAT------GTAGTGTGTTGTAATAATTTTCAGAAGACCCTGTGGCCCTTCAAGGATCCTTTCATGCATTATGTTCGATATCAAGGAAAAGCAATTCTGGCTTCAAGAGGGGCTCATCTTCTCATGAAGAAATGGAGATATTACCTTGTTAATTTCTGGCAATATTATTTTCACTTTTGGTCTCAACCGTACAGGATGCATATAAACCCATTATTAAACTATTCCTTCTATTTTATGGGGTATCTTTCAAGTGTACTAATAAATCCTTATGCGATAAAGAATCAAATGCTAGAGAACTCATTTCTAATAGATACTGTTTTTAATAAATTCGATACCATAATCCCCATTATTCCTCTTATTAGATCATTGTCTAAAGCAAAATTTTGTACTGTCTCCGGACATCCCATTAGTAAGCCGGTCTGG
>T. affinis (UZ) MW847256
TTTTGGTTCCTCTACAATTCTTATGTATCTGAATGTGAATTTTTATTGGTTTTTCTTCGTAAACAATCCTGTTATTTACGATCAACATCTTCTGTAGCCTTTCTTGAACGTTCACATTTCTATGGAAAAATGGAA------CAT------GTAGTGTGTTGTAATAATTTTCAAAAGACCCTGTGGCCCTTCAAGGATCCTTTCATGCATTATGTTCGATATCAAGGAAAAGCAATTCTGGCTTCAAGAGGGGCTCATCTTCTCATGAAGAAATGGAGATATTACCTTGTTAATTTCTGGCAATATTATTTTCACTTTTGGTCTCAACCGTACAGGATGCATATAAACCCATTATTAAACTATTCCTTCTATTTTATGGGGTATCTTTCAAGTGTACTAATAAATCCTTATGCGATAAAGAATCAAATGCTAGAGAACTCATTTCTAATAGATACTGTTTTTAATAAATTCGATACCATAATCCCCATTATTCCTCTTATTAGATCATTGTCTAAAGCAAAATTTTGTACTGTCTCCGGACATCCCATTAGTAAGCCGGTCTGG
>T. thianschanica (CN) MT917277
TTTTGGTTCCTCTACAATTCTTATGTATCTGAATGTGAATTTTTATTGGTTTTTCTTCGTAAACAATCCTGTTATTTACGGTCAACATCTTCTGTAGCCTTTCTTGAACGTTCACATTTCTATGGAAAAATGGAA------CAT------GTAGTGTGTTGTAATAATTTTCAGAAGACCCTGTGGCCCTTCAAGGATCCTTTCATGCATTATGTTCGATATCAAGGAAAAGCAATTCTGGCTTCAAGAGGGGCTCATCTTCTCATGAAGAAATGGAGATATTACCTTATTAATTTCTGGCAATATTATTTTCACTTTTGGTCTCAACCGTACAGGATGCATATAAACCCATTATTAAACTATTCCTTCTATTTTATGGGGTATCTTTCAAGTGTACTAATAAATCCTTATGCGATAAAGAATCAAATGCTAGAGAACTCATTTCTAATAGATACTGTTTTTAATAAATTCGATACCATAATCCCCATTATTCCTCTTATTAGATCATTGTCTAAAGCAAAATTTTGTACTGTCTCCGGACATCCCATTAGTAAGCCGGTCTGG
>T. thianschanica (CN) MT917276
TTTTGGTTCCTCTACAATTCTTATGTATCTGAATGTGAATTTTTATTGGTTTTTCTTCGTAAACAATCCTGTTATTTACGATCAACATCTTCTGTAGCCTTTCTTGAACGTTCACATTTCTATGGAAAAATGGAA------CAT------GTAGTGTGTTGTAATAATTTTCAGAAGACCCTGTGGCCCTTCAAGGATCCTTTCATGCATTATGTTCGATATCAAGGAAAAGCAATTCTGGCTTCAAGAGGGGCTCATCTTCTCATGAAGAAATGGAGATATTACCTTATTAATTTCTGGCAATATTATTTTCACTTTTGGTCTCAACCGTACAGGATGCATATAAACCCATTATTAAACTATTCCTTCTATTTTATGGGGTATCTTTCAAGTGTACTAATAAATCCTTATGCGATAAAGAATCAAATGCTAGAGAACTCATTTCTAATAGATACTGTTTTTAATAAATTCGATACCATAATCCCCATTATTCCTCTTATTAGATCATTGTCTAAAGCAAAATTTTGTACTGTCTCCGGACATCCCATTAGTAAGCCGGTCTGG
>T. patens (CN) MT929914
TTTTGGTTCCTCTACAATTCTTATGTATCTGAATGTGAATTTTTATTGGTTTTTCTTCGTAAACAATCCTGTTATTTACGATCAACATCTTATGTAGCCTTTCTTGAACGTTCACATTTCTATGGAAAAATGGAA------CAT------GTAGTGTGTTGTAATAATTTTCATAAGACCCTGTGGCCCTTCAAGGATCCTTTCATGCATTATGTTCGATATCAAGGAAAAGCAATTCTGGCTTCAAGAGGGGCTCATCTTCTCATGAAGAAATGGAGATATTACCTTGTTAATTTCTGGCAATATTATTTTCACTTTTGGTCTCAACCGTACAGGATGCATATAAACCCATTATTAAACTATTCCTTCTATTTTATGGGGTATCTTTCAAGTGTACTAATAAATCCTTATGCGATAAAGAATCAAATGCTAGAGAACTCATTTCTAATAGATACTGTTTTTAATAAATTCGATACCATAATCCCCATTATTCCTCTTATTAGATCATTGTCTAAAGCAAAATTTTGTACTGTCTCCGGACATCCCATTAGTAAGCCGGTCTGG
>T. iliensis (CN) MT929913
TTTTGGTTCCTCTACAATTCTTATGTATCTGAATGTGAATTTTTATTGGTTTTTCTTCGTAAACAATCCTGTTATTTACGATCAACATCTTCTGTAGCCTTTCTTGAACGTTCACATTTCTATGGAAAAATGGAA------CAT------GTAGTGTGTTGTAATAATTTTCAGAAGACCCTGTGGCCCTTCAAGGATCCTTTCATGCATTATGTTCGATATCAAGGAAAAGCAATTCTGGCTTCAAGAGGGGCTCATCTTCTCATGAAGAAATGGAGATATTACCTTATTAATTTCTGGCAATATTATTTTCACTTTTGGTCTCAACCGTACAGGATGCATATAAACCCATTATTAAACTATTCCTTCTATTTTATGGGGTATCTTTCAAGTGTACTAATAAATCCTTATGCGATAAAGAATCAAATGCTAGAGAACTCATTTCTAATAGATACTGTTTTTAATAAATTCGATACCATAATCCCCATTATTCCTCTTATTAGATCATTGTCTAAAGCAAAATTTTGTACTGTCTCCGGACATCCCATTAGTAAGCCGGTCTGG
>T. iliensis (CN) MT929912
TTTTGGTTCCTCTACAATTCTTATGTATCTGAATGTGAATTTTTATTGGTTTTTCTTCGTAAACAATCCTGTTATTTACGATCAACATCTTCTGTAGCCTTTCTTGAACGTTCACATTTCTATGGAAAAATGGAA------CAT------GTAGTGTGTTGTAATAATTTTCAGAAGACCCTGTGGCCCTTCAAGGATCCTTTCATGCATTATGTTCGATATCAAGGAAAAGCAATTCTGGCTTCAAGAGGGGCTCATCTTCTCATGAAGAAATGGAGATATTACCTTATTAATTTCTGGCAATATTATTTTCACTTTTGGTCTCAACCGTACAGGATGCATATAAACCCATTATTAAACTATTCCTTCTATTTTATGGGGTATCTTTCAAGTGTACTAATAAATCCTTATGCGATAAAGAATCAAATGCTAGAGAACTCATTTCTAATAGATACTGTTTTTAATAAATTCGATACCATAATCCCCATTATTCCTCTTATTAGATCATTGTCTAAAGCAAAATTTTGTACTGTCTCCGGACATCCCATTAGTAAGCCGGTCTGG
>T. heterophylla (CN) MT929911
TTTTGGTTCCTCTACAATTCTTATGTATCTGAATGTGAATTTTTATTGGTTTTTCTTCGTAAACAATCCTGTTATTTACGGTCAACATCTTCTGTAGCCTTTCTTGAACGTTCACATTTCTATGGAAAAATGGAA------CAT------GTAGTGTGTTGTAATAATTTTCAGAAGACCCTGTGGCCCTTCAAGGATCCTTTCATGCATTATGTTCGATATCAAGGAAAAGCAATTCTGGCTTCAAGAGGGGCTCATCTTCTCATGAAGAAATGGAGATATTACCTTATTAATTTCTGGCAATATTATTTTCACTTTTGGTCTCAACCGTACAGGATGCATATAAACCCATTATTAAACTATTCCTTCTATTTTATGGGGTATCTTTCAAGTGTACTAATAAATCCTTATGCGATAAAGAATCAAATGCTAGAGAACTCATTTCTAATAGATACTGTTTTTAATAAATTCGATACCATAATCCCCATTATTCCTCTTATTAGATCATTGTCTAAAGCAAAATTTTGTACTGTCTCCGGACATCCCATTAGTAAGCCGGTCTGG
>T. dasystemon (CN) MT929910
TTTTGGTTCCTCTACAATTCTTATGTATCTGAATGTGAATTTTTATTGGTTTTTCTTCGTAAACAATCCTGTTATTTACGATCAACATCTTCTGTAGCCTTTCTTGAACGTTCACATTTCTATGGAAAAATGGAA------CAT------GTAGTGTGTTGTAATAATTTTCAGAAGACCCTGTGGCCCTTCAAGGATCCTTTCATGCATTATGTTCGATATCAAGGAAAAGCAATTCTGGCTTCAAGAGGGGCTCATCTTCTCATGAAGAAATGGAGATATTACCTTGTTAATTTCTGGCGATATTATTTTCACTTTTGGTCTCAACCGTACAGGATGCATATAAACCCATTATTAAACTATTCCTTCTATTTTATGGGGTATCTTTCAAGTGTACTAATAAATCCTTATGCGATAAAGAATCAAATGCTAGAGAACTCATTTCTAATAGATACTGTTTTTAATAAATTCGATACCATAATCCCCATTATTCCTCTTATTAGATCATTGTCTAAAGCAAAATTTTGTACTGTCTCCGGACATCCCATTAGTAAGCCGGTCTGG
>T. sinkiangensis (CN) MT946440
TTTTGGTTCCTCTACAATTCTTATGTATCTGAATGTGAATTTTTATTGGTTTTTCTTCGTAAACAATCCTGTTATTTACGATCAACATCTTCTGTAGCCTTTCTTGAACGTTCACATTTCTATGGAAAAATGGAA------CATATTATAGTAGTGTGTTGTAATAATTTTCAGAAGACCCTGTGGCCCTTCAAGGATCCTTTCATGCATTATGTTCGATATCAAGGAAAAGCAATTCTGGCTTCAAGAGGGGCTCATCTTCTCATGAAGAAATGGGGATATTACCTTGTTAATTTCTGGCAATATTATTTTCACTTTTGGTCTCAACCGTACAGGATGCATATAAACCCATTATTAAACTATTCCTTCTATTTTATGGGGTATCTTTCAAGTGTACTAATAAATCCTTATGCGATAAAGAATCAAATGCTAGAGAACTCATTTCTAATAGATACTGTTTTTAATAAATTCGATACCATAATCCCCATTATTCCTCTTATTAGATCATTGTCTAAAGCAAAATTTTGTACTGTCTCCGGACATCCCATTAGTAAGCCGGTCTGG
>T. sinkiangensis (CN) MT946439
TTTTGGTTCCTCTACAATTCTTATGTATCTGAATGTGAATTTTTATTGGTTTTTCTTCGTAAACAATCCTGTTATTTACGATCAACATCTTCTGTAGCCTTTCTTGAACGTTCACATTTCTATGGAAAAATGGAA------CATATTATAGTAGTGTGTTGTAATAATTTTCAGAAGACCCTGTGGCCCTTCAAGGATCCTTTCATGCATTATGTTCGATATCAAGGAAAAGCAATTCTGGCTTCAAGAGGGGCTCATCTTCTCATGAAGAAATGGGGATATTACCTTGTTAATTTCTGGCAATATTATTTTCACTTTTGGTCTCAACCGTACAGGATGCATATAAACCCATTATTAAACTATTCCTTCTATTTTATGGGGTATCTTTCAAGTGTACTAATAAATCCTTATGCGATAAAGAATCAAATGCTAGAGAACTCATTTCTAATAGATACTGTTTTTAATAAATTCGATACCATAATCCCCATTATTCCTCTTATTAGATCATTGTCTAAAGCAAAATTTTGTACTGTCTCCGGACATCCCATTAGTAAGCCGGTCTGG
>T. gesneriana (CN) KP711898
TTTTGGTTCCTCTACAATTCTTATGTATCTGAATGTGAATTTTTATTGGTTTTTCTTCGTAAACAATCCTGTTATTTACGATCAACATCTTCTGTAGCCTTTCTTGAACGTTCACATTTCTATGGAAAAATGGAA------CAT------GTAGTGTGTTGTAATAATTTTCAGAAGACCCTGTGGCCCTTCAAGGATCCTTTCATGCATTATGTTCGATATCAAGGAAAAGCAATTCTGGCTTCAAGAGGGGCTCATCTTCTCATGAAGAAATGGAGATATTACCTTGTTAATTTCTGGCAATATTATTTTCACTTTTGGTCTCAACCGTACAGGATGCATATAAACCCATTATTAAACTATTCCTTCTATTTTATGGGGTATCTTTCAAGTGTACTAATAAATCCTTATGCGATAAAGAATCAAATGCTAGAGAACTCATTTCTAATAGATACTGTTTTTAATAAATTCGATACCATAATCCCCATTATTCCTCTTATTAGATCATTGTCTAAAGCAAAATTTTGTACTGTCTCCGGACATCCCATTAGTAAGCCGGTCTGG
>P. vietnamensis JF954954
TTCCGGATCCTGTATAATTCTTATGTATCTGAATATGAATTTGTATTCGTTTTTCTTCGTAAACAATCCTATTATTTACGATCAACATCTTCCGGAGCCTTTCTTGAACGAACACATTTCTATGTAAAAATAGAA------CATCTTATAGATGTGTGTCATAATCATTTTCAGAAAATCCTATGGTTCTTCAAAGATTCTTTCATGCATTATGTTCGATATAAAGGAAAAGCTATTCTGGGTTCCAGGGGGACTTATCTTCTGATAAAGAAATGGAAATGTTACCTTGTAAATTTATGGCAATATAATTTTCACTTTTGGTCTAAACCATACAGGATCCATATAAATCCATTCTCAAACTATTCCTTCTATTTTCTGGGTTATATTTCAAGTGTACTAATAAATCCTTCGGCGGTAAAGAATCAAATGCTAGAAAATTTTTATCTAGTGGATACTCTGACTCAAAAATTCGATACCATAGTCCCGGTTATTCCTCTTATTGGATCGTTGTCTAAAGCTAAATTTTGTACTATATTGGGGCATCCTATTAGTAAGCCGATCTGG
>P. fargesii JF954880
TTCCGGATCCTGTATAATTCTTATGTATCTGAATATGAATTTGTATTCGTTTTTCTTCGTAAACAATCCTATTATTTACGATCAACATCTTCCGGAGCCTTTCTTGAACGAACACATTTCTATGTAAAAATAGAA------CATCTTATAGATGTGTGTCATAATCATTTTCAGAAAATCCTATGGTTCTTCAAAGATTCTTTCATGCATTATGTTCGATATAAAGGAAAAGCTATTCTGGGTTCCAGGGGGACTTATCTTCTGATAAAGAAATGGAAATGTTACCTTGTAAATTTATGGCAATATAATTTTCACTTTTGGTCTAAACCATACAGGATCCATATAAATCCATTCTCAAACTATTCCTTCTATTTTCTGGGTTATATTTCAAGTGTACTAATAAATCCTTCGGCGGTAAAGAATCAAATGCTAGAAAATTTTTATCTAGTGGATACTCTGACTCAAAAATTCGATACCATAGTCCCGGTTATTCCTCTTATTGGATCGTTGTCTAAAGCTAAATTTTGTACTATATTGGGGCATCCTATTAGTAAGCCGATCTGG
>P. polyphylla AB018828
TTCCGGATCCTGTATAATTCTTATGTATCTGAATATGAATTTGTATTCGTTTTTCTTCGTAAACAATCCTATTATTTACGATCAACATCTTCCGGAGCCTTTCTTGAACGAACACATTTCTATGTAAAAATAGAA------CATCTTATAGATGTGTGTCATAATCATTTTCAGAAAATCCTATGGTTCTTCAAAGATTCTTTCATGCATTATGTTCGATATAAAGGAAAAGCTATTCTGGGTTCCAGGGGGACTTATCTTCTGATAAAGAAATGGAAATGTTACCTTGTAAATTTATGGCAATATAATTTTCACTTTTGGTCTAAACCATACAGGATCCATATAAATCCATTCTCAAACTATTCCTTCTATTTTCTGGGTTATATTTCAAGTGTACTAATAAATCCTTCGGCGGTAAAGAATCAAATGCTAGAAAATTTTTATCTAGTGGATACTCTGACTCAAAAATTCGATACCATAGTCCCGGTTATTCCTCTTATTGGATCGTTGTCTAAAGCTAAATTTTGTACTATATCGGGGCATCCTATTAGTAAGCCGATCTGG
>G. lutea KM085624
TTTTGGTTCCTGTACAATTCTTATGTATATGAATGCGAATTTTTATTAGTTTTTCTTCGTAAACAATCCTGTTATTTACGATCAACATCTTCTGGAGCCTTTCTTGAACGTTCATATTTCTATGGAAAAATGGAACATATTCATATTATAATAGTGTGTTGTAATAATTTTCAGAAGACCCTGTGGTCCATCAAGGATCCTTTCATGCAGTATGTTCGATATCAAGGAAAAGCAATTCTGGCTTCAAGAGGGGCTTATCTTATGATGAATAAATGGAGATATTACCTTCTTAATTTCTGGCAATATTATTTAAACTTTTGGTCTCAACCGTACAGAATGCATATAAACCCATTATTGAACTATTCCTTCTATTTTATGGGGTATCTTTCAAGTGTACTAATAAATCCTTCTGCGGTAAAAAATCAAATGCTAGAGAACTCATTTATAATCGATACTGGTATTCATAAATTCGATACCATAATCCCCGTTATTCCGCTTATTGGATCATTGTCTAAAGCTAAATTTTGTACTGTCTCTGGACATCCCATTAGTAAGCCGGTCTGG
>G. villosa KM085631
TTTTGGTTCCTGTACAATTCTTATGTCTATGAATGCGAATTTTTATTAGTTTTTCTTCGTAAACAATCCTGTTATTTACGATCAACATCTTCTGGAGCCTTTCTTGAACGTTCATATTTCTATGGAAAAATGGAA------CATATTATAGTAGTGTGTTGTAATAATTTTAAGAAGACCCTGTGGTCCATCAAGGATCCTTTCATGCAGTATGTTCGATATCAAGGAAAAGCAATTATGGCTTCAAGAGGGGCTTGTCTTATGATGAAGAAATGGAGATATTACCTTGTGAATTTCTGGCAATATTATTTAAACTTTTGGTCTCAACCGTACAGAATGCATATAAACCCATTATTAAACTATTCCTTCTATTTTATGGGATATCTTTCAAATATACTAATAAATCCTTCTGCAGTAAAAAATCAAATGCTAGAGAACTCATTTATAATCGATACTAGTATTCATAAATTCGATACCATAATCCCCGTTATTCCGCTTATTGGATCATTGTCTAAAGCGAAATTTTGTACTGTCTCTGGACATCCCATTAGTAAGCCGGTCTGG
>G. reticulata KM085626
TTTTGGTTCCTGTACAATTCTTATGTATATGAATGCGAATTTTTATTAGTTTTTCTTCGTAAACAATCCTGTTATTTACGATCAACATCTTCTGGAGCCTTTCTTGAACGTTCATATTTCTATGGAAAAATGGAACATATTCATATTATAGTAGTGTGTTCTAATAATTTTCAGAAGACCCTGTGGTCCATCAAGGATCCTTTCATGCAGTATGTTCGATATCAAGGAAAAGCAATTCTGGCTTCAAGAGGGGCTTATCTTATGATGAAGAAATGGAGATATTACCTTGTTAATTTCTGGCAATATTATTTAAACTTTTGGTCTCAACCGTACAGGATGCATATAAACCCATTATTAAACTATTCCTTCTATTTTATGGGGTATCTTTCAAATATACTAATAAATCCTTCTGCGGTAAAAAATCAAATGCTAGAGAACTCATTTATAATCGATACTAGTATTCGTAGATTCGATACCATAATCCCCGTTATTCCGCTTATTGGATCATTGTCTAAAGCGAAATTTTGTACTGTCTCTGGGCATCCCATTAGTAAGCCGGTCTGG
>L. lancifolium KM085639
TTTTGGTTCTTGTACAATTCTTATGTATCTGAATGTGAATTTTTATTAGTTTTTTTTCATAAACAATCCTGTTATTTACGATCAACATCTTCTGGAGCCTTTCTTGAACGTTCACATTTCTATGGAAAAATGGAA------CATATTATAATAGTGTGTTGTAATAATTTTCATAAGACCCTGTGGCCCATCAAGGATCCTTTGATACATTATGTTCGATATCAAGGAAAAGCAATTCTGGCTTCAAGGGGGACTCATCTTCTGATGAAGAAATGGAGATATTACTTTGTTAATTTCTGGCAATATTATTTTCACTTTTGGTCTCAACCGTACAGGATGCATATAAACTCATTATTAAACTATTCCTTCTATTTTATGGGGTATCTTTTACGTGTACTAATAAATCCTTATGCGGTAAAGAATCAAATGCTAGAAAACTCATTTCTAATAGATACTGTTATTAAGAAATTTGATACCATAATACCCATTATTCCTCTTATTGGATCATTATCTAAAGCAAAATTTTGTACTTTCTCGGGACATCCGATTAGTAAGCCGATATGG
>L. japonicum AB049514
TTTTGGTTCTTGTACAATTCTTATGTATCTGAATGCGAATTTTTATTAGTTTTTTTTCATAAACAATCCTGTTATTTACGATCAACATCTTCTGGAGCCTTTCTTGAACGTTCACATTTCTATGGAAAAATGGAA------CATATTATAATAGTGTGTTGTAATAATTTTCAGAAGACCCTGTGGCCCGTCAAGGATCCTTTGATACATTATGTTCGATATCAAGGAAAAGCAATTCTGGCTTCAAGGGGGACTCATCTTCTGATGAAGAAATGGAGATATTACTTTGTTAATTTCTGGCAATACTATTTTCACTTTTGGTCTCAACCGTACAAGATGCATATAAACTCATTATTAAACTATTCCTTCTATTTTATGGGGTATCTTTTAGGTGTACTAATAAATCCTTATGCGGTAAAGAATCAAATGCTAGAGAACTCATTTCTAATAGATACTGTTATTAAGAAATTTGATACCATAATACCCATTATTCCTCTTATTGGATCATTATCTAAAGCAAAATTTTGTACTTTCTCGGGACATCCGATTAGTAAGCCGATATGG
>L. ixiolirioides MN317534
TTTTGGTTCCTGTACAATTCTTATGTATATGAATGCGAATTTTTATTAGTTTTTCTTCGTAAACAATCCTGTTATTTACGATCAACATCTTCTGGAGCCTTTCTTGAACGTTCATATTTCTATGGAAAAATGGAACATATTCATATTATAGTAATGTGTTGTAATAATTTTCAGAAGACCCTGTGGTCCATCAAGGATCCTTTCATGCAGTATGTTCGATATCAAGGAAAAGCAATTCTGGCTTCAAGAGGGGCTTATCTTATGATGAAGAAATGGAGATATTACCTTGTTAATTTCTGGCAATATTATTTAAACTTTTGGTCTCAACCGTACAGGATGCATATAAACCCATTATTAAACTATTCCTTCTATTTTATGGGGTATCTTTCAAGTGTACTAATGAATCCTTCTGCGGTAAAAAATAAAATGCTAGAGAACTCATTTATAATCGATACTAGTATTCATAAATTCGATACCATAATCCCCGTTATTCCGCTTATTGGATCATTGTCTAAAGCGAAATTTTGTACTGTCTCTGGACATCCCATTAGTAAGCCGGTCTGG
>L. oxycarpa KM085648
TTTTGGTTCCTGTACAATTCTTATGTATATGAATGCGAATTTTTATTAGTTTTTCTTTGTAAACAATCCTGTTATTTACGATCAACATCTTCTGGAGCCTTTCTTGAACGTTCATATTTCTATGGAAAAATGGAACATATTCATATTATAGTAGTGTGTTGTAATAATTTTCAGAAGACCCTGTGGTCCATCAAGGATCCTTTCATGCAGTATGTTCGATATCAAGGAAAAGCAATTCTGGCTTCAAGAGGGGCTTATCTTATGATGAAGAAATGGAGATATTATCTTGTTAATTTCTGGCAATATTATTTAAACTTTTGGTCTCAACCGTACAGGATGCATATAAACCCATTATTAAACTATTCCTTCTATTTTATGGGGTATCTTTCAAGTGTACTAATAAATCCTTCTGCGGTAAAAAATCAAATGCTAGAGAACTCATTTATAATCGATACTGGTATTCATAAATTCGATACCATAATCCCCGTTATTCCGCTTATTGGATCATTGTCTAAAGCGAAATTTTGTACTGTCTCTGGACATCCCATTAGTAAGCCGGTCTGG
