# Supplementary material for: Phylogenetic Analysis of Rare and Endangered Tulipa Species (Liliaceae) of Kazakhstan Based on Universal Barcoding Markers
Source: Biology (Basel). 2024 May 22;13(6):365. doi: 10.3390/biology13060365 (PMC11200791; doi:10.3390/biology13060365)
Supplement: Supplementary file 1 [file biology-13-00365-s001.zip › biology-3000739-supplementary/Suppl_Appendix_S7_rbcL_BI_align.nex]

#NEXUS
[ Title Phylogenetic Analysis]
begin taxa;
   dimensions ntax= 60;
   taxlabels
      T._greigii__A-Zh_               
      T._kaufmanniana__A-Zh_          
      T._turkestanica__A-Zh_          
      T._bifloriformis__A-Zh_         
      T._patens__AKM_                 
      T._dubia__A-Zh_                 
      T._alberti__KAR_                
      T._schrenkii__KOS_              
      T._altaica__EKZ__OR738161       
      T._heteropetala__EKZ__OR738157  
      T._sylvestris__KOS__OR738140    
      T._biebersteiniana__AT__OR738117
      T._auliekolica__KOS__OR906710   
      T._schrenkii__KOS__OR906709     
      T._turgaica__KOS__OR906708      
      T._schrenkii__ULT__OR906707     
      T._biebersteiniana__ULT__OR90670 
      T._alberti__ULT__OR906705       
      T._alberti__KAR__OR906704       
      T._patens__ULT__OR906703        
      T._patens__ULT__OR906702        
      T._patens__KAR__OR906701        
      T._altaica__KAR__OR906700       
      T._biflora__KAR__OR906699       
      T._patens__KAR__OR906698        
      T._patens__ALT__OR685452        
      T._heteropetala__ALT__OR685451  
      T._altaica__ALT__OR685450       
      T._heteropetala__ALT__OR685449  
      T._suaveolens__AKM__OR670282    
      T._biebersteiniana__AKM__OR67027 
      T._patens__AKM__OR670276        
      T._turgaica__AKM__OR670256      
      T._patens__KAR_                 
      T._ostrowskiana__KZ__OR353398   
      T._kolpakowskiana__KZ__OR353397 
      T._greigii__KZ__OR353396        
      T._buhseana__KZ__OR353395       
      T._turkestanica__KZ__OR353394   
      T._ferganica__UZ__MW828759      
      T._intermedia__UZ__MW828758     
      T._turkestanica__UZ__MW847266   
      T._mogoltavica__UZ__MW847265    
      T._vvedenskyi__UZ__MW847264     
      T._dubia__UZ__MW847263          
      T._affinis__UZ__MW847262        
      T._bifloriformis__UZ__MW847267  
      T._korolkowii__UZ__MW847261     
      A._patagonica_AY120362          
      T._rodwayi_AY939892             
      P._vietnamensis_JF942829        
      P._fargesii_JF942773            
      P._polyphylla_D28155            
      G._lutea_KM085496               
      G._villosa_KM085502             
      G._reticulata_KM085498          
      L._lancifolium_KM085510         
      L._japonicum_AB034921           
      L._ixiolirioides_MN185217       
      L._oxycarpa_KM085518            
;
end;
begin characters;
   dimensions nchar= 471;
   format missing=? gap=- matchchar=. datatype=dna interleave=yes;
   matrix

[!Domain=Data property=Coding CodonStart=1;]
T._greigii__A-Zh_                TATACTCCTGACTATGAAACCAAAGATACTGATATCTTGGCAGCATTTCGAGTAACTCCTCAACCCGGAGTTCCACCCGAAGAGGCAGGGGCAGCGGTAGCCGCCGAATCTTCCACCGGTACATGGACAACTGTGTGGACTGATGGACTTACCAGTCTTGATCGTTACAAAGGGCGATGCTACCACATCGAGAGCGTTGTTGGGGAGGAAAGTCAATTTATTGCTTATGTAGCTTATCCTTTAGACCTTTTTGAAGAAGGTTCTGTTACTAACATGTTTACTTCCATTGTGGGTAATGTATTTGGTTTCAAAGCCCTACGAGCTCTACGTCTGGAGGATCTGCGAATTCCTCCTGCTTATTCCAAAACTTTTCAAGGCCCGCCTCATGGCATCCAAGTTGAAAGGGATAAATTGAACAAGTACGGTCGTCCCCTATTAGGATGTACCATTAAACCAAAATTGGGATTATCT
T._kaufmanniana__A-Zh_           .......................................................................................................................................................................................................................................................................................................................................................................................................................................................................................
T._turkestanica__A-Zh_           ....................................................................................................................T..............................................................................................A...................................................................................................................................................................................................................................................................
T._bifloriformis__A-Zh_          ....................................................................................................................T..............................................................................................A..........................................G........................................................................................................................................................................................................................
T._patens__AKM_                  .......................................................................................................................................................................................................................................................................................................................................................................................................................................................................................
T._dubia__A-Zh_                  ....................................................................................................................T..............................................................................................A...................................................................................................................................................................................................................................................................
T._alberti__KAR_                 .......................................................................................................................................................................................................................................................................................................................................................................................................................................................................................
T._schrenkii__KOS_               ....................................................................................................................T..............................................................................................A...................................................................................................................................................................................................................................................................
T._altaica__EKZ__OR738161        .......................................................................................................................................................................................................................................................................................................................................................................................................................................................................................
T._heteropetala__EKZ__OR738157   ....................................................................................................................T.............................................................................T................A.....A.....................................................................................................................A..................T...........................................................T........................................................
T._sylvestris__KOS__OR738140     ....................................................................................................................T..............................................................................................A...................................................................................................................................................................................................................................................................
T._biebersteiniana__AT__OR738117 ....................................................................................................................T..............................................................................................A...................................................................................................................................................................................................................................................................
T._auliekolica__KOS__OR906710    ....................................................................................................................T..............................................................................................A...................................................................................................................................................................................................................................................................
T._schrenkii__KOS__OR906709      ...........A.......................................................................................................................................................................................................A...................................................................................................................................................................................................................................................................
T._turgaica__KOS__OR906708       ....................................................................................................................T..............................................................................................A...................................................................................................................................................................................................................................................................
T._schrenkii__ULT__OR906707      ...........A.......................................................................................................................................................................................................A...................................................................................................................................................................................................................................................................
T._biebersteiniana__ULT__OR90670  ....................................................................................................................T..............................................................................................A...................................................................................................................................................................................................................................................................
T._alberti__ULT__OR906705        .......................................................................................................................................................................................................................................................................................................................................................................................................................................................................................
T._alberti__KAR__OR906704        .......................................................................................................................................................................................................................................................................................................................................................................................................................................................................................
T._patens__ULT__OR906703         ....................................................................................................................T..............................................................................................A.................................................................................................................................................................................T.................................................................................
T._patens__ULT__OR906702         ....................................................................................................................T..............................................................................................A.................................................................................................................................................................................T.................................................................................
T._patens__KAR__OR906701         ....................................................................................................................T..............................................................................................A.................................................................................................................................................................................T.................................................................................
T._altaica__KAR__OR906700        .......................................................................................................................................................................................................................................................................................................................................................................................................................................................................................
T._biflora__KAR__OR906699        ....................................................................................................................T..............................................................................................A...................................................................................................................................................................................................................................................................
T._patens__KAR__OR906698         ....................................................................................................................T..............................................................................................A...................................................................................................................................................................................................................................................................
T._patens__ALT__OR685452         ....................................................................................................................T..............................................................................................A...................................................................................................................................................................................................................................................................
T._heteropetala__ALT__OR685451   ....................................................................................................................T..............................................................................................A...................................................................................................................................................................................................................................................................
T._altaica__ALT__OR685450        ...........A.......................................................................................................................................................................................................A...................................................................................................................................................................................................................................................................
T._heteropetala__ALT__OR685449   ....................................................................................................................T..............................................................................................A..........................................................................................................................................................................................................T........................................................
T._suaveolens__AKM__OR670282     ....................................................................................................................T..............................................................................................A...................................................................................................................................................................................................................................................................
T._biebersteiniana__AKM__OR67027  ....................................................................................................................T..............................................................................................A...................................................................................................................................................................................................................................................................
T._patens__AKM__OR670276         ....................................................................................................................T..............................................................................................A...................................................................................................................................................................................................................................................................
T._turgaica__AKM__OR670256       ....................................................................................................................T..............................................................................................A...................................................................................................................................................................................................................................................................
T._patens__KAR_                  ....................................................................................................................T..............................................................................................A.................................................................................................................................................................................T.................................................................................
T._ostrowskiana__KZ__OR353398    ....................................................................................................................T..............................................................................................A...................................................................................................................................................................................................................................................................
T._kolpakowskiana__KZ__OR353397  ....................................................................................................................T..............................................................................................A...................................................................................................................................................................................................................................................................
T._greigii__KZ__OR353396         .......................................................................................................................................................................................................................................................................................................................................................................................................................................................................................
T._buhseana__KZ__OR353395        ....................................................................................................................T..............................................................................................A...................................................................................................................................................................................................................................................................
T._turkestanica__KZ__OR353394    ....................................................................................................................T..............................................................................................A...................................................................................................................................................................................................................................................................
T._ferganica__UZ__MW828759       ....................................................................................................................T..............................................................................................A...................................................................................................................................................................................................................................................................
T._intermedia__UZ__MW828758      ....................................................................................................................T..............................................................................................A...................................................................................................................................................................................................................................................................
T._turkestanica__UZ__MW847266    ....................................................................................................................T..............................................................................................A...................................................................................................................................................................................................................................................................
T._mogoltavica__UZ__MW847265     .......................................................................................................................................................................................................................................................................................................................................................................................................................................................................................
T._vvedenskyi__UZ__MW847264      .......................................................................................................................................................................................................................................................................................................................................................................................................................................................................................
T._dubia__UZ__MW847263           .......................................................................................................................................................................................................................................................................................................................................................................................................................................................................................
T._affinis__UZ__MW847262         .......................................................................................................................................................................................................................................................................................................................................................................................................................................................................................
T._bifloriformis__UZ__MW847267   ....................................................................................................................T..............................................................................................A...................................................................................................................................................................................................................................................................
T._korolkowii__UZ__MW847261      ....................................................................................................................T..............................................................................................A...................................................................................................................................................................................................................................................................
A._patagonica_AY120362           ..............C.....T..........................C...A.G...........T........G........A........T........T...........T..T........................................................A..............T....CT...A............A.....A............C................................C............................................T.........................................C....................C...........C..C..T............C.A.............................G..G................................C
T._rodwayi_AY939892              ..............C..........................G.....C.................T..G.....G..T.....A........T........T...........T..T.......................C.........................................................C............A.....A........................................................................A................................C...........................A...................C...........G.....G..............A.................T..C...........G........T.................G.....C
P._vietnamensis_JF942829         ..............CAC.C............................C......T...................GG.T.....A..G..C..T........A...........T..T........................................................A...........G.............C...........A.....A......................................................T................................G........................................................A....................C.....T.....G........A..............A.................G........A.......................C
P._fargesii_JF942773             ..............CAC.C............................C......T...................GG.T.....A..G..C..T........A...........T..T........................................................A...........G.............C...........A.....A......................................................T................................G........................................................A....................C.....T.....G........A..............A.................G........A.......................C
P._polyphylla_D28155             ..............CAC.C............................C......G...................GG.T.....A..G..C..T........A...........T..T........................................................A...........G.............C...........A.....A......................................................T................................G........................................................A....................C.....T.....G........A..............A.................G........A.......................C
G._lutea_KM085496                ...............................................C..G.......................C..T......................................T..............................................................................................A...........................................................................................................................................GT.....................................................................T........T.......................................
G._villosa_KM085502              ...............................................C..G..........................T..........................T...........T..............................................................................................A.......................................................................................................T...................................GT.........T...........................................................T........T.......................................
G._reticulata_KM085498           ...............................................C..G..........................T......................................T..............................................................................................A.....A.....................................................................................................................................GT.....................................................................T........T.......................................
L._lancifolium_KM085510          ...................................T...........C....................................................................T..............................................................................................A.....A............................................................C........................................................................A..T...................................................................T................................................
L._japonicum_AB034921            ...................................T...........C.................................................................T..T..............................................................................................A.....A............................................................C........................................................................A..T...................................................................T......................................A.........
L._ixiolirioides_MN185217        ...............................................C..G..........................T......................................T...........................................................................GC.................A.....A.....................................................................................................................................G.........................T............................................T........T.......................C...............
L._oxycarpa_KM085518             ...............................................C..G..........................T...................................T..T..............................................................................................A.....A.....................................................................................................................................G......................................................................T........T.......................................
;
end;

begin mrbayes;

    charset rbcL = 1-471;
    
	outgroup 49; 
	outgroup 50; 
	outgroup 51;
	outgroup 52;
	outgroup 53;
	outgroup 54;
	outgroup 55;
	outgroup 56;
	outgroup 57;
	outgroup 58;
	outgroup 59;
	outgroup 60;
	
    lset nst=6 rates=gamma;
	
	prset brlenspr=uncons:gammadir(1,1,0.7,0.5);
		
	mcmc ngen=2500000 samplefreq=500;
	    
end;
