# Supplementary material for: Phylogenetic Analysis of Rare and Endangered Tulipa Species (Liliaceae) of Kazakhstan Based on Universal Barcoding Markers
Source: Biology (Basel). 2024 May 22;13(6):365. doi: 10.3390/biology13060365 (PMC11200791; doi:10.3390/biology13060365)
Supplement: Supplementary file 1 [file biology-13-00365-s001.zip › biology-3000739-supplementary/Suppl_Appendix_S8_rbcL_ML_align.fas]

>T. greigii (A-Zh)
TATACTCCTGACTATGAAACCAAAGATACTGATATCTTGGCAGCATTTCGAGTAACTCCTCAACCCGGAGTTCCACCCGAAGAGGCAGGGGCAGCGGTAGCCGCCGAATCTTCCACCGGTACATGGACAACTGTGTGGACTGATGGACTTACCAGTCTTGATCGTTACAAAGGGCGATGCTACCACATCGAGAGCGTTGTTGGGGAGGAAAGTCAATTTATTGCTTATGTAGCTTATCCTTTAGACCTTTTTGAAGAAGGTTCTGTTACTAACATGTTTACTTCCATTGTGGGTAATGTATTTGGTTTCAAAGCCCTACGAGCTCTACGTCTGGAGGATCTGCGAATTCCTCCTGCTTATTCCAAAACTTTTCAAGGCCCGCCTCATGGCATCCAAGTTGAAAGGGATAAATTGAACAAGTACGGTCGTCCCCTATTAGGATGTACCATTAAACCAAAATTGGGATTATCT
>T. kaufmanniana (A-Zh)
TATACTCCTGACTATGAAACCAAAGATACTGATATCTTGGCAGCATTTCGAGTAACTCCTCAACCCGGAGTTCCACCCGAAGAGGCAGGGGCAGCGGTAGCCGCCGAATCTTCCACCGGTACATGGACAACTGTGTGGACTGATGGACTTACCAGTCTTGATCGTTACAAAGGGCGATGCTACCACATCGAGAGCGTTGTTGGGGAGGAAAGTCAATTTATTGCTTATGTAGCTTATCCTTTAGACCTTTTTGAAGAAGGTTCTGTTACTAACATGTTTACTTCCATTGTGGGTAATGTATTTGGTTTCAAAGCCCTACGAGCTCTACGTCTGGAGGATCTGCGAATTCCTCCTGCTTATTCCAAAACTTTTCAAGGCCCGCCTCATGGCATCCAAGTTGAAAGGGATAAATTGAACAAGTACGGTCGTCCCCTATTAGGATGTACCATTAAACCAAAATTGGGATTATCT
>T. turkestanica (A-Zh)
TATACTCCTGACTATGAAACCAAAGATACTGATATCTTGGCAGCATTTCGAGTAACTCCTCAACCCGGAGTTCCACCCGAAGAGGCAGGGGCAGCGGTAGCCGCCGAATCTTCCACTGGTACATGGACAACTGTGTGGACTGATGGACTTACCAGTCTTGATCGTTACAAAGGGCGATGCTACCACATCGAGAGCGTTGTTGGGGAGGAAAATCAATTTATTGCTTATGTAGCTTATCCTTTAGACCTTTTTGAAGAAGGTTCTGTTACTAACATGTTTACTTCCATTGTGGGTAATGTATTTGGTTTCAAAGCCCTACGAGCTCTACGTCTGGAGGATCTGCGAATTCCTCCTGCTTATTCCAAAACTTTTCAAGGCCCGCCTCATGGCATCCAAGTTGAAAGGGATAAATTGAACAAGTACGGTCGTCCCCTATTAGGATGTACCATTAAACCAAAATTGGGATTATCT
>T. bifloriformis (A-Zh)
TATACTCCTGACTATGAAACCAAAGATACTGATATCTTGGCAGCATTTCGAGTAACTCCTCAACCCGGAGTTCCACCCGAAGAGGCAGGGGCAGCGGTAGCCGCCGAATCTTCCACTGGTACATGGACAACTGTGTGGACTGATGGACTTACCAGTCTTGATCGTTACAAAGGGCGATGCTACCACATCGAGAGCGTTGTTGGGGAGGAAAATCAATTTATTGCTTATGTAGCTTATCCTTTAGACCTTTTTGAGGAAGGTTCTGTTACTAACATGTTTACTTCCATTGTGGGTAATGTATTTGGTTTCAAAGCCCTACGAGCTCTACGTCTGGAGGATCTGCGAATTCCTCCTGCTTATTCCAAAACTTTTCAAGGCCCGCCTCATGGCATCCAAGTTGAAAGGGATAAATTGAACAAGTACGGTCGTCCCCTATTAGGATGTACCATTAAACCAAAATTGGGATTATCT
>T. patens (AKM)
TATACTCCTGACTATGAAACCAAAGATACTGATATCTTGGCAGCATTTCGAGTAACTCCTCAACCCGGAGTTCCACCCGAAGAGGCAGGGGCAGCGGTAGCCGCCGAATCTTCCACCGGTACATGGACAACTGTGTGGACTGATGGACTTACCAGTCTTGATCGTTACAAAGGGCGATGCTACCACATCGAGAGCGTTGTTGGGGAGGAAAGTCAATTTATTGCTTATGTAGCTTATCCTTTAGACCTTTTTGAAGAAGGTTCTGTTACTAACATGTTTACTTCCATTGTGGGTAATGTATTTGGTTTCAAAGCCCTACGAGCTCTACGTCTGGAGGATCTGCGAATTCCTCCTGCTTATTCCAAAACTTTTCAAGGCCCGCCTCATGGCATCCAAGTTGAAAGGGATAAATTGAACAAGTACGGTCGTCCCCTATTAGGATGTACCATTAAACCAAAATTGGGATTATCT
>T. dubia (A-Zh)
TATACTCCTGACTATGAAACCAAAGATACTGATATCTTGGCAGCATTTCGAGTAACTCCTCAACCCGGAGTTCCACCCGAAGAGGCAGGGGCAGCGGTAGCCGCCGAATCTTCCACTGGTACATGGACAACTGTGTGGACTGATGGACTTACCAGTCTTGATCGTTACAAAGGGCGATGCTACCACATCGAGAGCGTTGTTGGGGAGGAAAATCAATTTATTGCTTATGTAGCTTATCCTTTAGACCTTTTTGAAGAAGGTTCTGTTACTAACATGTTTACTTCCATTGTGGGTAATGTATTTGGTTTCAAAGCCCTACGAGCTCTACGTCTGGAGGATCTGCGAATTCCTCCTGCTTATTCCAAAACTTTTCAAGGCCCGCCTCATGGCATCCAAGTTGAAAGGGATAAATTGAACAAGTACGGTCGTCCCCTATTAGGATGTACCATTAAACCAAAATTGGGATTATCT
>T. alberti (KAR)
TATACTCCTGACTATGAAACCAAAGATACTGATATCTTGGCAGCATTTCGAGTAACTCCTCAACCCGGAGTTCCACCCGAAGAGGCAGGGGCAGCGGTAGCCGCCGAATCTTCCACCGGTACATGGACAACTGTGTGGACTGATGGACTTACCAGTCTTGATCGTTACAAAGGGCGATGCTACCACATCGAGAGCGTTGTTGGGGAGGAAAGTCAATTTATTGCTTATGTAGCTTATCCTTTAGACCTTTTTGAAGAAGGTTCTGTTACTAACATGTTTACTTCCATTGTGGGTAATGTATTTGGTTTCAAAGCCCTACGAGCTCTACGTCTGGAGGATCTGCGAATTCCTCCTGCTTATTCCAAAACTTTTCAAGGCCCGCCTCATGGCATCCAAGTTGAAAGGGATAAATTGAACAAGTACGGTCGTCCCCTATTAGGATGTACCATTAAACCAAAATTGGGATTATCT
>T. schrenkii (KOS)
TATACTCCTGACTATGAAACCAAAGATACTGATATCTTGGCAGCATTTCGAGTAACTCCTCAACCCGGAGTTCCACCCGAAGAGGCAGGGGCAGCGGTAGCCGCCGAATCTTCCACTGGTACATGGACAACTGTGTGGACTGATGGACTTACCAGTCTTGATCGTTACAAAGGGCGATGCTACCACATCGAGAGCGTTGTTGGGGAGGAAAATCAATTTATTGCTTATGTAGCTTATCCTTTAGACCTTTTTGAAGAAGGTTCTGTTACTAACATGTTTACTTCCATTGTGGGTAATGTATTTGGTTTCAAAGCCCTACGAGCTCTACGTCTGGAGGATCTGCGAATTCCTCCTGCTTATTCCAAAACTTTTCAAGGCCCGCCTCATGGCATCCAAGTTGAAAGGGATAAATTGAACAAGTACGGTCGTCCCCTATTAGGATGTACCATTAAACCAAAATTGGGATTATCT
>T. altaica (EKZ) OR738161
TATACTCCTGACTATGAAACCAAAGATACTGATATCTTGGCAGCATTTCGAGTAACTCCTCAACCCGGAGTTCCACCCGAAGAGGCAGGGGCAGCGGTAGCCGCCGAATCTTCCACCGGTACATGGACAACTGTGTGGACTGATGGACTTACCAGTCTTGATCGTTACAAAGGGCGATGCTACCACATCGAGAGCGTTGTTGGGGAGGAAAGTCAATTTATTGCTTATGTAGCTTATCCTTTAGACCTTTTTGAAGAAGGTTCTGTTACTAACATGTTTACTTCCATTGTGGGTAATGTATTTGGTTTCAAAGCCCTACGAGCTCTACGTCTGGAGGATCTGCGAATTCCTCCTGCTTATTCCAAAACTTTTCAAGGCCCGCCTCATGGCATCCAAGTTGAAAGGGATAAATTGAACAAGTACGGTCGTCCCCTATTAGGATGTACCATTAAACCAAAATTGGGATTATCT
>T. heteropetala (EKZ) OR738157
TATACTCCTGACTATGAAACCAAAGATACTGATATCTTGGCAGCATTTCGAGTAACTCCTCAACCCGGAGTTCCACCCGAAGAGGCAGGGGCAGCGGTAGCCGCCGAATCTTCCACTGGTACATGGACAACTGTGTGGACTGATGGACTTACCAGTCTTGATCGTTACAAAGGGCGATGCTACCACATCGAGAGTGTTGTTGGGGAGGAAAATCAATATATTGCTTATGTAGCTTATCCTTTAGACCTTTTTGAAGAAGGTTCTGTTACTAACATGTTTACTTCCATTGTGGGTAATGTATTTGGTTTCAAAGCCCTACGAGCTCTACGTCTGGAAGATCTGCGAATTCCTCCTTCTTATTCCAAAACTTTTCAAGGCCCGCCTCATGGCATCCAAGTTGAAAGGGATAAATTGTACAAGTACGGTCGTCCCCTATTAGGATGTACCATTAAACCAAAATTGGGATTATCT
>T. sylvestris (KOS) OR738140
TATACTCCTGACTATGAAACCAAAGATACTGATATCTTGGCAGCATTTCGAGTAACTCCTCAACCCGGAGTTCCACCCGAAGAGGCAGGGGCAGCGGTAGCCGCCGAATCTTCCACTGGTACATGGACAACTGTGTGGACTGATGGACTTACCAGTCTTGATCGTTACAAAGGGCGATGCTACCACATCGAGAGCGTTGTTGGGGAGGAAAATCAATTTATTGCTTATGTAGCTTATCCTTTAGACCTTTTTGAAGAAGGTTCTGTTACTAACATGTTTACTTCCATTGTGGGTAATGTATTTGGTTTCAAAGCCCTACGAGCTCTACGTCTGGAGGATCTGCGAATTCCTCCTGCTTATTCCAAAACTTTTCAAGGCCCGCCTCATGGCATCCAAGTTGAAAGGGATAAATTGAACAAGTACGGTCGTCCCCTATTAGGATGTACCATTAAACCAAAATTGGGATTATCT
>T. biebersteiniana (AT) OR738117
TATACTCCTGACTATGAAACCAAAGATACTGATATCTTGGCAGCATTTCGAGTAACTCCTCAACCCGGAGTTCCACCCGAAGAGGCAGGGGCAGCGGTAGCCGCCGAATCTTCCACTGGTACATGGACAACTGTGTGGACTGATGGACTTACCAGTCTTGATCGTTACAAAGGGCGATGCTACCACATCGAGAGCGTTGTTGGGGAGGAAAATCAATTTATTGCTTATGTAGCTTATCCTTTAGACCTTTTTGAAGAAGGTTCTGTTACTAACATGTTTACTTCCATTGTGGGTAATGTATTTGGTTTCAAAGCCCTACGAGCTCTACGTCTGGAGGATCTGCGAATTCCTCCTGCTTATTCCAAAACTTTTCAAGGCCCGCCTCATGGCATCCAAGTTGAAAGGGATAAATTGAACAAGTACGGTCGTCCCCTATTAGGATGTACCATTAAACCAAAATTGGGATTATCT
>T. auliekolica (KOS) OR906710
TATACTCCTGACTATGAAACCAAAGATACTGATATCTTGGCAGCATTTCGAGTAACTCCTCAACCCGGAGTTCCACCCGAAGAGGCAGGGGCAGCGGTAGCCGCCGAATCTTCCACTGGTACATGGACAACTGTGTGGACTGATGGACTTACCAGTCTTGATCGTTACAAAGGGCGATGCTACCACATCGAGAGCGTTGTTGGGGAGGAAAATCAATTTATTGCTTATGTAGCTTATCCTTTAGACCTTTTTGAAGAAGGTTCTGTTACTAACATGTTTACTTCCATTGTGGGTAATGTATTTGGTTTCAAAGCCCTACGAGCTCTACGTCTGGAGGATCTGCGAATTCCTCCTGCTTATTCCAAAACTTTTCAAGGCCCGCCTCATGGCATCCAAGTTGAAAGGGATAAATTGAACAAGTACGGTCGTCCCCTATTAGGATGTACCATTAAACCAAAATTGGGATTATCT
>T. schrenkii (KOS) OR906709
TATACTCCTGAATATGAAACCAAAGATACTGATATCTTGGCAGCATTTCGAGTAACTCCTCAACCCGGAGTTCCACCCGAAGAGGCAGGGGCAGCGGTAGCCGCCGAATCTTCCACCGGTACATGGACAACTGTGTGGACTGATGGACTTACCAGTCTTGATCGTTACAAAGGGCGATGCTACCACATCGAGAGCGTTGTTGGGGAGGAAAATCAATTTATTGCTTATGTAGCTTATCCTTTAGACCTTTTTGAAGAAGGTTCTGTTACTAACATGTTTACTTCCATTGTGGGTAATGTATTTGGTTTCAAAGCCCTACGAGCTCTACGTCTGGAGGATCTGCGAATTCCTCCTGCTTATTCCAAAACTTTTCAAGGCCCGCCTCATGGCATCCAAGTTGAAAGGGATAAATTGAACAAGTACGGTCGTCCCCTATTAGGATGTACCATTAAACCAAAATTGGGATTATCT
>T. turgaica (KOS) OR906708
TATACTCCTGACTATGAAACCAAAGATACTGATATCTTGGCAGCATTTCGAGTAACTCCTCAACCCGGAGTTCCACCCGAAGAGGCAGGGGCAGCGGTAGCCGCCGAATCTTCCACTGGTACATGGACAACTGTGTGGACTGATGGACTTACCAGTCTTGATCGTTACAAAGGGCGATGCTACCACATCGAGAGCGTTGTTGGGGAGGAAAATCAATTTATTGCTTATGTAGCTTATCCTTTAGACCTTTTTGAAGAAGGTTCTGTTACTAACATGTTTACTTCCATTGTGGGTAATGTATTTGGTTTCAAAGCCCTACGAGCTCTACGTCTGGAGGATCTGCGAATTCCTCCTGCTTATTCCAAAACTTTTCAAGGCCCGCCTCATGGCATCCAAGTTGAAAGGGATAAATTGAACAAGTACGGTCGTCCCCTATTAGGATGTACCATTAAACCAAAATTGGGATTATCT
>T. schrenkii (ULT) OR906707
TATACTCCTGAATATGAAACCAAAGATACTGATATCTTGGCAGCATTTCGAGTAACTCCTCAACCCGGAGTTCCACCCGAAGAGGCAGGGGCAGCGGTAGCCGCCGAATCTTCCACCGGTACATGGACAACTGTGTGGACTGATGGACTTACCAGTCTTGATCGTTACAAAGGGCGATGCTACCACATCGAGAGCGTTGTTGGGGAGGAAAATCAATTTATTGCTTATGTAGCTTATCCTTTAGACCTTTTTGAAGAAGGTTCTGTTACTAACATGTTTACTTCCATTGTGGGTAATGTATTTGGTTTCAAAGCCCTACGAGCTCTACGTCTGGAGGATCTGCGAATTCCTCCTGCTTATTCCAAAACTTTTCAAGGCCCGCCTCATGGCATCCAAGTTGAAAGGGATAAATTGAACAAGTACGGTCGTCCCCTATTAGGATGTACCATTAAACCAAAATTGGGATTATCT
>T. biebersteiniana (ULT) OR906706
TATACTCCTGACTATGAAACCAAAGATACTGATATCTTGGCAGCATTTCGAGTAACTCCTCAACCCGGAGTTCCACCCGAAGAGGCAGGGGCAGCGGTAGCCGCCGAATCTTCCACTGGTACATGGACAACTGTGTGGACTGATGGACTTACCAGTCTTGATCGTTACAAAGGGCGATGCTACCACATCGAGAGCGTTGTTGGGGAGGAAAATCAATTTATTGCTTATGTAGCTTATCCTTTAGACCTTTTTGAAGAAGGTTCTGTTACTAACATGTTTACTTCCATTGTGGGTAATGTATTTGGTTTCAAAGCCCTACGAGCTCTACGTCTGGAGGATCTGCGAATTCCTCCTGCTTATTCCAAAACTTTTCAAGGCCCGCCTCATGGCATCCAAGTTGAAAGGGATAAATTGAACAAGTACGGTCGTCCCCTATTAGGATGTACCATTAAACCAAAATTGGGATTATCT
>T. alberti (ULT) OR906705
TATACTCCTGACTATGAAACCAAAGATACTGATATCTTGGCAGCATTTCGAGTAACTCCTCAACCCGGAGTTCCACCCGAAGAGGCAGGGGCAGCGGTAGCCGCCGAATCTTCCACCGGTACATGGACAACTGTGTGGACTGATGGACTTACCAGTCTTGATCGTTACAAAGGGCGATGCTACCACATCGAGAGCGTTGTTGGGGAGGAAAGTCAATTTATTGCTTATGTAGCTTATCCTTTAGACCTTTTTGAAGAAGGTTCTGTTACTAACATGTTTACTTCCATTGTGGGTAATGTATTTGGTTTCAAAGCCCTACGAGCTCTACGTCTGGAGGATCTGCGAATTCCTCCTGCTTATTCCAAAACTTTTCAAGGCCCGCCTCATGGCATCCAAGTTGAAAGGGATAAATTGAACAAGTACGGTCGTCCCCTATTAGGATGTACCATTAAACCAAAATTGGGATTATCT
>T. alberti (KAR) OR906704
TATACTCCTGACTATGAAACCAAAGATACTGATATCTTGGCAGCATTTCGAGTAACTCCTCAACCCGGAGTTCCACCCGAAGAGGCAGGGGCAGCGGTAGCCGCCGAATCTTCCACCGGTACATGGACAACTGTGTGGACTGATGGACTTACCAGTCTTGATCGTTACAAAGGGCGATGCTACCACATCGAGAGCGTTGTTGGGGAGGAAAGTCAATTTATTGCTTATGTAGCTTATCCTTTAGACCTTTTTGAAGAAGGTTCTGTTACTAACATGTTTACTTCCATTGTGGGTAATGTATTTGGTTTCAAAGCCCTACGAGCTCTACGTCTGGAGGATCTGCGAATTCCTCCTGCTTATTCCAAAACTTTTCAAGGCCCGCCTCATGGCATCCAAGTTGAAAGGGATAAATTGAACAAGTACGGTCGTCCCCTATTAGGATGTACCATTAAACCAAAATTGGGATTATCT
>T. patens (ULT) OR906703
TATACTCCTGACTATGAAACCAAAGATACTGATATCTTGGCAGCATTTCGAGTAACTCCTCAACCCGGAGTTCCACCCGAAGAGGCAGGGGCAGCGGTAGCCGCCGAATCTTCCACTGGTACATGGACAACTGTGTGGACTGATGGACTTACCAGTCTTGATCGTTACAAAGGGCGATGCTACCACATCGAGAGCGTTGTTGGGGAGGAAAATCAATTTATTGCTTATGTAGCTTATCCTTTAGACCTTTTTGAAGAAGGTTCTGTTACTAACATGTTTACTTCCATTGTGGGTAATGTATTTGGTTTCAAAGCCCTACGAGCTCTACGTCTGGAGGATCTGCGAATTCCTCCTGCTTATTCCAAAACTTTTCAAGGCCCGCCTCATGGTATCCAAGTTGAAAGGGATAAATTGAACAAGTACGGTCGTCCCCTATTAGGATGTACCATTAAACCAAAATTGGGATTATCT
>T. patens (ULT) OR906702
TATACTCCTGACTATGAAACCAAAGATACTGATATCTTGGCAGCATTTCGAGTAACTCCTCAACCCGGAGTTCCACCCGAAGAGGCAGGGGCAGCGGTAGCCGCCGAATCTTCCACTGGTACATGGACAACTGTGTGGACTGATGGACTTACCAGTCTTGATCGTTACAAAGGGCGATGCTACCACATCGAGAGCGTTGTTGGGGAGGAAAATCAATTTATTGCTTATGTAGCTTATCCTTTAGACCTTTTTGAAGAAGGTTCTGTTACTAACATGTTTACTTCCATTGTGGGTAATGTATTTGGTTTCAAAGCCCTACGAGCTCTACGTCTGGAGGATCTGCGAATTCCTCCTGCTTATTCCAAAACTTTTCAAGGCCCGCCTCATGGTATCCAAGTTGAAAGGGATAAATTGAACAAGTACGGTCGTCCCCTATTAGGATGTACCATTAAACCAAAATTGGGATTATCT
>T. patens (KAR) OR906701
TATACTCCTGACTATGAAACCAAAGATACTGATATCTTGGCAGCATTTCGAGTAACTCCTCAACCCGGAGTTCCACCCGAAGAGGCAGGGGCAGCGGTAGCCGCCGAATCTTCCACTGGTACATGGACAACTGTGTGGACTGATGGACTTACCAGTCTTGATCGTTACAAAGGGCGATGCTACCACATCGAGAGCGTTGTTGGGGAGGAAAATCAATTTATTGCTTATGTAGCTTATCCTTTAGACCTTTTTGAAGAAGGTTCTGTTACTAACATGTTTACTTCCATTGTGGGTAATGTATTTGGTTTCAAAGCCCTACGAGCTCTACGTCTGGAGGATCTGCGAATTCCTCCTGCTTATTCCAAAACTTTTCAAGGCCCGCCTCATGGTATCCAAGTTGAAAGGGATAAATTGAACAAGTACGGTCGTCCCCTATTAGGATGTACCATTAAACCAAAATTGGGATTATCT
>T. altaica (KAR) OR906700
TATACTCCTGACTATGAAACCAAAGATACTGATATCTTGGCAGCATTTCGAGTAACTCCTCAACCCGGAGTTCCACCCGAAGAGGCAGGGGCAGCGGTAGCCGCCGAATCTTCCACCGGTACATGGACAACTGTGTGGACTGATGGACTTACCAGTCTTGATCGTTACAAAGGGCGATGCTACCACATCGAGAGCGTTGTTGGGGAGGAAAGTCAATTTATTGCTTATGTAGCTTATCCTTTAGACCTTTTTGAAGAAGGTTCTGTTACTAACATGTTTACTTCCATTGTGGGTAATGTATTTGGTTTCAAAGCCCTACGAGCTCTACGTCTGGAGGATCTGCGAATTCCTCCTGCTTATTCCAAAACTTTTCAAGGCCCGCCTCATGGCATCCAAGTTGAAAGGGATAAATTGAACAAGTACGGTCGTCCCCTATTAGGATGTACCATTAAACCAAAATTGGGATTATCT
>T. biflora (KAR) OR906699
TATACTCCTGACTATGAAACCAAAGATACTGATATCTTGGCAGCATTTCGAGTAACTCCTCAACCCGGAGTTCCACCCGAAGAGGCAGGGGCAGCGGTAGCCGCCGAATCTTCCACTGGTACATGGACAACTGTGTGGACTGATGGACTTACCAGTCTTGATCGTTACAAAGGGCGATGCTACCACATCGAGAGCGTTGTTGGGGAGGAAAATCAATTTATTGCTTATGTAGCTTATCCTTTAGACCTTTTTGAAGAAGGTTCTGTTACTAACATGTTTACTTCCATTGTGGGTAATGTATTTGGTTTCAAAGCCCTACGAGCTCTACGTCTGGAGGATCTGCGAATTCCTCCTGCTTATTCCAAAACTTTTCAAGGCCCGCCTCATGGCATCCAAGTTGAAAGGGATAAATTGAACAAGTACGGTCGTCCCCTATTAGGATGTACCATTAAACCAAAATTGGGATTATCT
>T. patens (KAR) OR906698
TATACTCCTGACTATGAAACCAAAGATACTGATATCTTGGCAGCATTTCGAGTAACTCCTCAACCCGGAGTTCCACCCGAAGAGGCAGGGGCAGCGGTAGCCGCCGAATCTTCCACTGGTACATGGACAACTGTGTGGACTGATGGACTTACCAGTCTTGATCGTTACAAAGGGCGATGCTACCACATCGAGAGCGTTGTTGGGGAGGAAAATCAATTTATTGCTTATGTAGCTTATCCTTTAGACCTTTTTGAAGAAGGTTCTGTTACTAACATGTTTACTTCCATTGTGGGTAATGTATTTGGTTTCAAAGCCCTACGAGCTCTACGTCTGGAGGATCTGCGAATTCCTCCTGCTTATTCCAAAACTTTTCAAGGCCCGCCTCATGGCATCCAAGTTGAAAGGGATAAATTGAACAAGTACGGTCGTCCCCTATTAGGATGTACCATTAAACCAAAATTGGGATTATCT
>T. patens (ALT) OR685452
TATACTCCTGACTATGAAACCAAAGATACTGATATCTTGGCAGCATTTCGAGTAACTCCTCAACCCGGAGTTCCACCCGAAGAGGCAGGGGCAGCGGTAGCCGCCGAATCTTCCACTGGTACATGGACAACTGTGTGGACTGATGGACTTACCAGTCTTGATCGTTACAAAGGGCGATGCTACCACATCGAGAGCGTTGTTGGGGAGGAAAATCAATTTATTGCTTATGTAGCTTATCCTTTAGACCTTTTTGAAGAAGGTTCTGTTACTAACATGTTTACTTCCATTGTGGGTAATGTATTTGGTTTCAAAGCCCTACGAGCTCTACGTCTGGAGGATCTGCGAATTCCTCCTGCTTATTCCAAAACTTTTCAAGGCCCGCCTCATGGCATCCAAGTTGAAAGGGATAAATTGAACAAGTACGGTCGTCCCCTATTAGGATGTACCATTAAACCAAAATTGGGATTATCT
>T. heteropetala (ALT) OR685451
TATACTCCTGACTATGAAACCAAAGATACTGATATCTTGGCAGCATTTCGAGTAACTCCTCAACCCGGAGTTCCACCCGAAGAGGCAGGGGCAGCGGTAGCCGCCGAATCTTCCACTGGTACATGGACAACTGTGTGGACTGATGGACTTACCAGTCTTGATCGTTACAAAGGGCGATGCTACCACATCGAGAGCGTTGTTGGGGAGGAAAATCAATTTATTGCTTATGTAGCTTATCCTTTAGACCTTTTTGAAGAAGGTTCTGTTACTAACATGTTTACTTCCATTGTGGGTAATGTATTTGGTTTCAAAGCCCTACGAGCTCTACGTCTGGAGGATCTGCGAATTCCTCCTGCTTATTCCAAAACTTTTCAAGGCCCGCCTCATGGCATCCAAGTTGAAAGGGATAAATTGAACAAGTACGGTCGTCCCCTATTAGGATGTACCATTAAACCAAAATTGGGATTATCT
>T. altaica (ALT) OR685450
TATACTCCTGAATATGAAACCAAAGATACTGATATCTTGGCAGCATTTCGAGTAACTCCTCAACCCGGAGTTCCACCCGAAGAGGCAGGGGCAGCGGTAGCCGCCGAATCTTCCACCGGTACATGGACAACTGTGTGGACTGATGGACTTACCAGTCTTGATCGTTACAAAGGGCGATGCTACCACATCGAGAGCGTTGTTGGGGAGGAAAATCAATTTATTGCTTATGTAGCTTATCCTTTAGACCTTTTTGAAGAAGGTTCTGTTACTAACATGTTTACTTCCATTGTGGGTAATGTATTTGGTTTCAAAGCCCTACGAGCTCTACGTCTGGAGGATCTGCGAATTCCTCCTGCTTATTCCAAAACTTTTCAAGGCCCGCCTCATGGCATCCAAGTTGAAAGGGATAAATTGAACAAGTACGGTCGTCCCCTATTAGGATGTACCATTAAACCAAAATTGGGATTATCT
>T. heteropetala (ALT) OR685449
TATACTCCTGACTATGAAACCAAAGATACTGATATCTTGGCAGCATTTCGAGTAACTCCTCAACCCGGAGTTCCACCCGAAGAGGCAGGGGCAGCGGTAGCCGCCGAATCTTCCACTGGTACATGGACAACTGTGTGGACTGATGGACTTACCAGTCTTGATCGTTACAAAGGGCGATGCTACCACATCGAGAGCGTTGTTGGGGAGGAAAATCAATTTATTGCTTATGTAGCTTATCCTTTAGACCTTTTTGAAGAAGGTTCTGTTACTAACATGTTTACTTCCATTGTGGGTAATGTATTTGGTTTCAAAGCCCTACGAGCTCTACGTCTGGAGGATCTGCGAATTCCTCCTGCTTATTCCAAAACTTTTCAAGGCCCGCCTCATGGCATCCAAGTTGAAAGGGATAAATTGTACAAGTACGGTCGTCCCCTATTAGGATGTACCATTAAACCAAAATTGGGATTATCT
>T. suaveolens (AKM) OR670282
TATACTCCTGACTATGAAACCAAAGATACTGATATCTTGGCAGCATTTCGAGTAACTCCTCAACCCGGAGTTCCACCCGAAGAGGCAGGGGCAGCGGTAGCCGCCGAATCTTCCACTGGTACATGGACAACTGTGTGGACTGATGGACTTACCAGTCTTGATCGTTACAAAGGGCGATGCTACCACATCGAGAGCGTTGTTGGGGAGGAAAATCAATTTATTGCTTATGTAGCTTATCCTTTAGACCTTTTTGAAGAAGGTTCTGTTACTAACATGTTTACTTCCATTGTGGGTAATGTATTTGGTTTCAAAGCCCTACGAGCTCTACGTCTGGAGGATCTGCGAATTCCTCCTGCTTATTCCAAAACTTTTCAAGGCCCGCCTCATGGCATCCAAGTTGAAAGGGATAAATTGAACAAGTACGGTCGTCCCCTATTAGGATGTACCATTAAACCAAAATTGGGATTATCT
>T. biebersteiniana (AKM) OR670278
TATACTCCTGACTATGAAACCAAAGATACTGATATCTTGGCAGCATTTCGAGTAACTCCTCAACCCGGAGTTCCACCCGAAGAGGCAGGGGCAGCGGTAGCCGCCGAATCTTCCACTGGTACATGGACAACTGTGTGGACTGATGGACTTACCAGTCTTGATCGTTACAAAGGGCGATGCTACCACATCGAGAGCGTTGTTGGGGAGGAAAATCAATTTATTGCTTATGTAGCTTATCCTTTAGACCTTTTTGAAGAAGGTTCTGTTACTAACATGTTTACTTCCATTGTGGGTAATGTATTTGGTTTCAAAGCCCTACGAGCTCTACGTCTGGAGGATCTGCGAATTCCTCCTGCTTATTCCAAAACTTTTCAAGGCCCGCCTCATGGCATCCAAGTTGAAAGGGATAAATTGAACAAGTACGGTCGTCCCCTATTAGGATGTACCATTAAACCAAAATTGGGATTATCT
>T. patens (AKM) OR670276
TATACTCCTGACTATGAAACCAAAGATACTGATATCTTGGCAGCATTTCGAGTAACTCCTCAACCCGGAGTTCCACCCGAAGAGGCAGGGGCAGCGGTAGCCGCCGAATCTTCCACTGGTACATGGACAACTGTGTGGACTGATGGACTTACCAGTCTTGATCGTTACAAAGGGCGATGCTACCACATCGAGAGCGTTGTTGGGGAGGAAAATCAATTTATTGCTTATGTAGCTTATCCTTTAGACCTTTTTGAAGAAGGTTCTGTTACTAACATGTTTACTTCCATTGTGGGTAATGTATTTGGTTTCAAAGCCCTACGAGCTCTACGTCTGGAGGATCTGCGAATTCCTCCTGCTTATTCCAAAACTTTTCAAGGCCCGCCTCATGGCATCCAAGTTGAAAGGGATAAATTGAACAAGTACGGTCGTCCCCTATTAGGATGTACCATTAAACCAAAATTGGGATTATCT
>T. turgaica (AKM) OR670256
TATACTCCTGACTATGAAACCAAAGATACTGATATCTTGGCAGCATTTCGAGTAACTCCTCAACCCGGAGTTCCACCCGAAGAGGCAGGGGCAGCGGTAGCCGCCGAATCTTCCACTGGTACATGGACAACTGTGTGGACTGATGGACTTACCAGTCTTGATCGTTACAAAGGGCGATGCTACCACATCGAGAGCGTTGTTGGGGAGGAAAATCAATTTATTGCTTATGTAGCTTATCCTTTAGACCTTTTTGAAGAAGGTTCTGTTACTAACATGTTTACTTCCATTGTGGGTAATGTATTTGGTTTCAAAGCCCTACGAGCTCTACGTCTGGAGGATCTGCGAATTCCTCCTGCTTATTCCAAAACTTTTCAAGGCCCGCCTCATGGCATCCAAGTTGAAAGGGATAAATTGAACAAGTACGGTCGTCCCCTATTAGGATGTACCATTAAACCAAAATTGGGATTATCT
>T. patens (KAR) OR468323
TATACTCCTGACTATGAAACCAAAGATACTGATATCTTGGCAGCATTTCGAGTAACTCCTCAACCCGGAGTTCCACCCGAAGAGGCAGGGGCAGCGGTAGCCGCCGAATCTTCCACTGGTACATGGACAACTGTGTGGACTGATGGACTTACCAGTCTTGATCGTTACAAAGGGCGATGCTACCACATCGAGAGCGTTGTTGGGGAGGAAAATCAATTTATTGCTTATGTAGCTTATCCTTTAGACCTTTTTGAAGAAGGTTCTGTTACTAACATGTTTACTTCCATTGTGGGTAATGTATTTGGTTTCAAAGCCCTACGAGCTCTACGTCTGGAGGATCTGCGAATTCCTCCTGCTTATTCCAAAACTTTTCAAGGCCCGCCTCATGGTATCCAAGTTGAAAGGGATAAATTGAACAAGTACGGTCGTCCCCTATTAGGATGTACCATTAAACCAAAATTGGGATTATCT
>T. ostrowskiana (KZ) OR353398
TATACTCCTGACTATGAAACCAAAGATACTGATATCTTGGCAGCATTTCGAGTAACTCCTCAACCCGGAGTTCCACCCGAAGAGGCAGGGGCAGCGGTAGCCGCCGAATCTTCCACTGGTACATGGACAACTGTGTGGACTGATGGACTTACCAGTCTTGATCGTTACAAAGGGCGATGCTACCACATCGAGAGCGTTGTTGGGGAGGAAAATCAATTTATTGCTTATGTAGCTTATCCTTTAGACCTTTTTGAAGAAGGTTCTGTTACTAACATGTTTACTTCCATTGTGGGTAATGTATTTGGTTTCAAAGCCCTACGAGCTCTACGTCTGGAGGATCTGCGAATTCCTCCTGCTTATTCCAAAACTTTTCAAGGCCCGCCTCATGGCATCCAAGTTGAAAGGGATAAATTGAACAAGTACGGTCGTCCCCTATTAGGATGTACCATTAAACCAAAATTGGGATTATCT
>T. kolpakowskiana (KZ) OR353397
TATACTCCTGACTATGAAACCAAAGATACTGATATCTTGGCAGCATTTCGAGTAACTCCTCAACCCGGAGTTCCACCCGAAGAGGCAGGGGCAGCGGTAGCCGCCGAATCTTCCACTGGTACATGGACAACTGTGTGGACTGATGGACTTACCAGTCTTGATCGTTACAAAGGGCGATGCTACCACATCGAGAGCGTTGTTGGGGAGGAAAATCAATTTATTGCTTATGTAGCTTATCCTTTAGACCTTTTTGAAGAAGGTTCTGTTACTAACATGTTTACTTCCATTGTGGGTAATGTATTTGGTTTCAAAGCCCTACGAGCTCTACGTCTGGAGGATCTGCGAATTCCTCCTGCTTATTCCAAAACTTTTCAAGGCCCGCCTCATGGCATCCAAGTTGAAAGGGATAAATTGAACAAGTACGGTCGTCCCCTATTAGGATGTACCATTAAACCAAAATTGGGATTATCT
>T. greigii (KZ) OR353396
TATACTCCTGACTATGAAACCAAAGATACTGATATCTTGGCAGCATTTCGAGTAACTCCTCAACCCGGAGTTCCACCCGAAGAGGCAGGGGCAGCGGTAGCCGCCGAATCTTCCACCGGTACATGGACAACTGTGTGGACTGATGGACTTACCAGTCTTGATCGTTACAAAGGGCGATGCTACCACATCGAGAGCGTTGTTGGGGAGGAAAGTCAATTTATTGCTTATGTAGCTTATCCTTTAGACCTTTTTGAAGAAGGTTCTGTTACTAACATGTTTACTTCCATTGTGGGTAATGTATTTGGTTTCAAAGCCCTACGAGCTCTACGTCTGGAGGATCTGCGAATTCCTCCTGCTTATTCCAAAACTTTTCAAGGCCCGCCTCATGGCATCCAAGTTGAAAGGGATAAATTGAACAAGTACGGTCGTCCCCTATTAGGATGTACCATTAAACCAAAATTGGGATTATCT
>T. buhseana (KZ) OR353395
TATACTCCTGACTATGAAACCAAAGATACTGATATCTTGGCAGCATTTCGAGTAACTCCTCAACCCGGAGTTCCACCCGAAGAGGCAGGGGCAGCGGTAGCCGCCGAATCTTCCACTGGTACATGGACAACTGTGTGGACTGATGGACTTACCAGTCTTGATCGTTACAAAGGGCGATGCTACCACATCGAGAGCGTTGTTGGGGAGGAAAATCAATTTATTGCTTATGTAGCTTATCCTTTAGACCTTTTTGAAGAAGGTTCTGTTACTAACATGTTTACTTCCATTGTGGGTAATGTATTTGGTTTCAAAGCCCTACGAGCTCTACGTCTGGAGGATCTGCGAATTCCTCCTGCTTATTCCAAAACTTTTCAAGGCCCGCCTCATGGCATCCAAGTTGAAAGGGATAAATTGAACAAGTACGGTCGTCCCCTATTAGGATGTACCATTAAACCAAAATTGGGATTATCT
>T. turkestanica (KZ) OR353394
TATACTCCTGACTATGAAACCAAAGATACTGATATCTTGGCAGCATTTCGAGTAACTCCTCAACCCGGAGTTCCACCCGAAGAGGCAGGGGCAGCGGTAGCCGCCGAATCTTCCACTGGTACATGGACAACTGTGTGGACTGATGGACTTACCAGTCTTGATCGTTACAAAGGGCGATGCTACCACATCGAGAGCGTTGTTGGGGAGGAAAATCAATTTATTGCTTATGTAGCTTATCCTTTAGACCTTTTTGAAGAAGGTTCTGTTACTAACATGTTTACTTCCATTGTGGGTAATGTATTTGGTTTCAAAGCCCTACGAGCTCTACGTCTGGAGGATCTGCGAATTCCTCCTGCTTATTCCAAAACTTTTCAAGGCCCGCCTCATGGCATCCAAGTTGAAAGGGATAAATTGAACAAGTACGGTCGTCCCCTATTAGGATGTACCATTAAACCAAAATTGGGATTATCT
>T. ferganica (UZ) MW828759
TATACTCCTGACTATGAAACCAAAGATACTGATATCTTGGCAGCATTTCGAGTAACTCCTCAACCCGGAGTTCCACCCGAAGAGGCAGGGGCAGCGGTAGCCGCCGAATCTTCCACTGGTACATGGACAACTGTGTGGACTGATGGACTTACCAGTCTTGATCGTTACAAAGGGCGATGCTACCACATCGAGAGCGTTGTTGGGGAGGAAAATCAATTTATTGCTTATGTAGCTTATCCTTTAGACCTTTTTGAAGAAGGTTCTGTTACTAACATGTTTACTTCCATTGTGGGTAATGTATTTGGTTTCAAAGCCCTACGAGCTCTACGTCTGGAGGATCTGCGAATTCCTCCTGCTTATTCCAAAACTTTTCAAGGCCCGCCTCATGGCATCCAAGTTGAAAGGGATAAATTGAACAAGTACGGTCGTCCCCTATTAGGATGTACCATTAAACCAAAATTGGGATTATCT
>T. intermedia (UZ) MW828758
TATACTCCTGACTATGAAACCAAAGATACTGATATCTTGGCAGCATTTCGAGTAACTCCTCAACCCGGAGTTCCACCCGAAGAGGCAGGGGCAGCGGTAGCCGCCGAATCTTCCACTGGTACATGGACAACTGTGTGGACTGATGGACTTACCAGTCTTGATCGTTACAAAGGGCGATGCTACCACATCGAGAGCGTTGTTGGGGAGGAAAATCAATTTATTGCTTATGTAGCTTATCCTTTAGACCTTTTTGAAGAAGGTTCTGTTACTAACATGTTTACTTCCATTGTGGGTAATGTATTTGGTTTCAAAGCCCTACGAGCTCTACGTCTGGAGGATCTGCGAATTCCTCCTGCTTATTCCAAAACTTTTCAAGGCCCGCCTCATGGCATCCAAGTTGAAAGGGATAAATTGAACAAGTACGGTCGTCCCCTATTAGGATGTACCATTAAACCAAAATTGGGATTATCT
>T. turkestanica (UZ) MW847266
TATACTCCTGACTATGAAACCAAAGATACTGATATCTTGGCAGCATTTCGAGTAACTCCTCAACCCGGAGTTCCACCCGAAGAGGCAGGGGCAGCGGTAGCCGCCGAATCTTCCACTGGTACATGGACAACTGTGTGGACTGATGGACTTACCAGTCTTGATCGTTACAAAGGGCGATGCTACCACATCGAGAGCGTTGTTGGGGAGGAAAATCAATTTATTGCTTATGTAGCTTATCCTTTAGACCTTTTTGAAGAAGGTTCTGTTACTAACATGTTTACTTCCATTGTGGGTAATGTATTTGGTTTCAAAGCCCTACGAGCTCTACGTCTGGAGGATCTGCGAATTCCTCCTGCTTATTCCAAAACTTTTCAAGGCCCGCCTCATGGCATCCAAGTTGAAAGGGATAAATTGAACAAGTACGGTCGTCCCCTATTAGGATGTACCATTAAACCAAAATTGGGATTATCT
>T. mogoltavica (UZ) MW847265
TATACTCCTGACTATGAAACCAAAGATACTGATATCTTGGCAGCATTTCGAGTAACTCCTCAACCCGGAGTTCCACCCGAAGAGGCAGGGGCAGCGGTAGCCGCCGAATCTTCCACCGGTACATGGACAACTGTGTGGACTGATGGACTTACCAGTCTTGATCGTTACAAAGGGCGATGCTACCACATCGAGAGCGTTGTTGGGGAGGAAAGTCAATTTATTGCTTATGTAGCTTATCCTTTAGACCTTTTTGAAGAAGGTTCTGTTACTAACATGTTTACTTCCATTGTGGGTAATGTATTTGGTTTCAAAGCCCTACGAGCTCTACGTCTGGAGGATCTGCGAATTCCTCCTGCTTATTCCAAAACTTTTCAAGGCCCGCCTCATGGCATCCAAGTTGAAAGGGATAAATTGAACAAGTACGGTCGTCCCCTATTAGGATGTACCATTAAACCAAAATTGGGATTATCT
>T. vvedenskyi (UZ) MW847264
TATACTCCTGACTATGAAACCAAAGATACTGATATCTTGGCAGCATTTCGAGTAACTCCTCAACCCGGAGTTCCACCCGAAGAGGCAGGGGCAGCGGTAGCCGCCGAATCTTCCACCGGTACATGGACAACTGTGTGGACTGATGGACTTACCAGTCTTGATCGTTACAAAGGGCGATGCTACCACATCGAGAGCGTTGTTGGGGAGGAAAGTCAATTTATTGCTTATGTAGCTTATCCTTTAGACCTTTTTGAAGAAGGTTCTGTTACTAACATGTTTACTTCCATTGTGGGTAATGTATTTGGTTTCAAAGCCCTACGAGCTCTACGTCTGGAGGATCTGCGAATTCCTCCTGCTTATTCCAAAACTTTTCAAGGCCCGCCTCATGGCATCCAAGTTGAAAGGGATAAATTGAACAAGTACGGTCGTCCCCTATTAGGATGTACCATTAAACCAAAATTGGGATTATCT
>T. dubia (UZ) MW847263
TATACTCCTGACTATGAAACCAAAGATACTGATATCTTGGCAGCATTTCGAGTAACTCCTCAACCCGGAGTTCCACCCGAAGAGGCAGGGGCAGCGGTAGCCGCCGAATCTTCCACCGGTACATGGACAACTGTGTGGACTGATGGACTTACCAGTCTTGATCGTTACAAAGGGCGATGCTACCACATCGAGAGCGTTGTTGGGGAGGAAAGTCAATTTATTGCTTATGTAGCTTATCCTTTAGACCTTTTTGAAGAAGGTTCTGTTACTAACATGTTTACTTCCATTGTGGGTAATGTATTTGGTTTCAAAGCCCTACGAGCTCTACGTCTGGAGGATCTGCGAATTCCTCCTGCTTATTCCAAAACTTTTCAAGGCCCGCCTCATGGCATCCAAGTTGAAAGGGATAAATTGAACAAGTACGGTCGTCCCCTATTAGGATGTACCATTAAACCAAAATTGGGATTATCT
>T. affinis (UZ) MW847262
TATACTCCTGACTATGAAACCAAAGATACTGATATCTTGGCAGCATTTCGAGTAACTCCTCAACCCGGAGTTCCACCCGAAGAGGCAGGGGCAGCGGTAGCCGCCGAATCTTCCACCGGTACATGGACAACTGTGTGGACTGATGGACTTACCAGTCTTGATCGTTACAAAGGGCGATGCTACCACATCGAGAGCGTTGTTGGGGAGGAAAGTCAATTTATTGCTTATGTAGCTTATCCTTTAGACCTTTTTGAAGAAGGTTCTGTTACTAACATGTTTACTTCCATTGTGGGTAATGTATTTGGTTTCAAAGCCCTACGAGCTCTACGTCTGGAGGATCTGCGAATTCCTCCTGCTTATTCCAAAACTTTTCAAGGCCCGCCTCATGGCATCCAAGTTGAAAGGGATAAATTGAACAAGTACGGTCGTCCCCTATTAGGATGTACCATTAAACCAAAATTGGGATTATCT
>T. bifloriformis (UZ) MW847267
TATACTCCTGACTATGAAACCAAAGATACTGATATCTTGGCAGCATTTCGAGTAACTCCTCAACCCGGAGTTCCACCCGAAGAGGCAGGGGCAGCGGTAGCCGCCGAATCTTCCACTGGTACATGGACAACTGTGTGGACTGATGGACTTACCAGTCTTGATCGTTACAAAGGGCGATGCTACCACATCGAGAGCGTTGTTGGGGAGGAAAATCAATTTATTGCTTATGTAGCTTATCCTTTAGACCTTTTTGAAGAAGGTTCTGTTACTAACATGTTTACTTCCATTGTGGGTAATGTATTTGGTTTCAAAGCCCTACGAGCTCTACGTCTGGAGGATCTGCGAATTCCTCCTGCTTATTCCAAAACTTTTCAAGGCCCGCCTCATGGCATCCAAGTTGAAAGGGATAAATTGAACAAGTACGGTCGTCCCCTATTAGGATGTACCATTAAACCAAAATTGGGATTATCT
>T. korolkowii (UZ) MW847261
TATACTCCTGACTATGAAACCAAAGATACTGATATCTTGGCAGCATTTCGAGTAACTCCTCAACCCGGAGTTCCACCCGAAGAGGCAGGGGCAGCGGTAGCCGCCGAATCTTCCACTGGTACATGGACAACTGTGTGGACTGATGGACTTACCAGTCTTGATCGTTACAAAGGGCGATGCTACCACATCGAGAGCGTTGTTGGGGAGGAAAATCAATTTATTGCTTATGTAGCTTATCCTTTAGACCTTTTTGAAGAAGGTTCTGTTACTAACATGTTTACTTCCATTGTGGGTAATGTATTTGGTTTCAAAGCCCTACGAGCTCTACGTCTGGAGGATCTGCGAATTCCTCCTGCTTATTCCAAAACTTTTCAAGGCCCGCCTCATGGCATCCAAGTTGAAAGGGATAAATTGAACAAGTACGGTCGTCCCCTATTAGGATGTACCATTAAACCAAAATTGGGATTATCT
>A. patagonica AY120362
TATACTCCTGACTACGAAACTAAAGATACTGATATCTTGGCAGCATTCCGAATGACTCCTCAACCTGGAGTTCCGCCCGAAGAAGCAGGGGCTGCGGTAGCTGCCGAATCTTCTACTGGTACATGGACAACTGTGTGGACTGATGGACTTACCAGTCTTGATCGTTACAAAGGACGATGCTACCACATTGAGACTGTTATTGGGGAGGAAAATCAATATATTGCTTATGTCGCTTATCCTTTAGACCTTTTTGAAGAAGGTTCCGTTACTAACATGTTTACTTCCATTGTGGGTAATGTATTTGGTTTTAAAGCCCTACGAGCTCTACGTCTGGAGGATCTGCGAATTCCCCCTGCTTATTCCAAAACTTTCCAAGGCCCGCCCCACGGTATCCAAGTTGAACGAGATAAATTGAACAAGTACGGTCGTCCCCTGTTGGGATGTACCATTAAACCAAAATTGGGATTATCC
>T. rodwayi AY939892
TATACTCCTGACTACGAAACCAAAGATACTGATATCTTGGCGGCATTCCGAGTAACTCCTCAACCTGGGGTTCCGCCTGAAGAAGCAGGGGCTGCGGTAGCTGCCGAATCTTCTACTGGTACATGGACAACTGTGTGGACCGATGGACTTACCAGTCTTGATCGTTACAAAGGGCGATGCTACCACATCGAGAGCGTTCTTGGGGAGGAAAATCAATATATTGCTTATGTAGCTTATCCTTTAGACCTTTTTGAAGAAGGTTCTGTTACTAACATGTTTACTTCCATTGTAGGTAATGTATTTGGTTTCAAAGCCCTACGAGCCCTACGTCTGGAGGATCTGCGAATTCCTACTGCTTATTCCAAAACTTTCCAAGGCCCGCCGCATGGGATCCAAGTTGAAAGAGATAAATTGAACAAGTATGGCCGTCCCCTATTGGGATGTACTATTAAACCAAAATTGGGGTTATCC
>P. vietnamensis JF942829
TATACTCCTGACTACACACCCAAAGATACTGATATCTTGGCAGCATTCCGAGTATCTCCTCAACCCGGAGTTCCGGCTGAAGAAGCGGGCGCTGCGGTAGCAGCCGAATCTTCTACTGGTACATGGACAACTGTGTGGACTGATGGACTTACCAGTCTTGATCGTTACAAAGGACGATGCTACCAGATCGAGAGCGTTGCTGGGGAGGAAAATCAATATATTGCTTATGTAGCTTATCCTTTAGACCTTTTTGAAGAAGGTTCTGTTACTAATATGTTTACTTCCATTGTGGGTAATGTATTTGGGTTCAAAGCCCTACGAGCTCTACGTCTGGAGGATCTGCGAATTCCTCCTGCTTATTCAAAAACTTTTCAAGGCCCGCCCCATGGTATCCAGGTTGAAAGAGATAAATTGAACAAATACGGTCGTCCCCTATTGGGATGTACAATTAAACCAAAATTGGGATTATCC
>P. fargesii JF942773
TATACTCCTGACTACACACCCAAAGATACTGATATCTTGGCAGCATTCCGAGTATCTCCTCAACCCGGAGTTCCGGCTGAAGAAGCGGGCGCTGCGGTAGCAGCCGAATCTTCTACTGGTACATGGACAACTGTGTGGACTGATGGACTTACCAGTCTTGATCGTTACAAAGGACGATGCTACCAGATCGAGAGCGTTGCTGGGGAGGAAAATCAATATATTGCTTATGTAGCTTATCCTTTAGACCTTTTTGAAGAAGGTTCTGTTACTAATATGTTTACTTCCATTGTGGGTAATGTATTTGGGTTCAAAGCCCTACGAGCTCTACGTCTGGAGGATCTGCGAATTCCTCCTGCTTATTCAAAAACTTTTCAAGGCCCGCCCCATGGTATCCAGGTTGAAAGAGATAAATTGAACAAATACGGTCGTCCCCTATTGGGATGTACAATTAAACCAAAATTGGGATTATCC
>P. polyphylla D28155
TATACTCCTGACTACACACCCAAAGATACTGATATCTTGGCAGCATTCCGAGTAGCTCCTCAACCCGGAGTTCCGGCTGAAGAAGCGGGCGCTGCGGTAGCAGCCGAATCTTCTACTGGTACATGGACAACTGTGTGGACTGATGGACTTACCAGTCTTGATCGTTACAAAGGACGATGCTACCAGATCGAGAGCGTTGCTGGGGAGGAAAATCAATATATTGCTTATGTAGCTTATCCTTTAGACCTTTTTGAAGAAGGTTCTGTTACTAATATGTTTACTTCCATTGTGGGTAATGTATTTGGGTTCAAAGCCCTACGAGCTCTACGTCTGGAGGATCTGCGAATTCCTCCTGCTTATTCAAAAACTTTTCAAGGCCCGCCCCATGGTATCCAGGTTGAAAGAGATAAATTGAACAAATACGGTCGTCCCCTATTGGGATGTACAATTAAACCAAAATTGGGATTATCC
>G. lutea KM085496
TATACTCCTGACTATGAAACCAAAGATACTGATATCTTGGCAGCATTCCGGGTAACTCCTCAACCCGGAGTTCCCCCTGAAGAGGCAGGGGCAGCGGTAGCCGCCGAATCTTCCACTGGTACATGGACAACTGTGTGGACTGATGGACTTACCAGTCTTGATCGTTACAAAGGGCGATGCTACCACATCGAGAGCGTTGTTGGGGAGGAAAATCAATTTATTGCTTATGTAGCTTATCCTTTAGACCTTTTTGAAGAAGGTTCTGTTACTAACATGTTTACTTCCATTGTGGGTAATGTATTTGGTTTCAAAGCCCTACGAGCTCTACGTCTGGAGGATCTGCGAATTCCTGTTGCTTATTCCAAAACTTTTCAAGGCCCGCCTCATGGCATCCAAGTTGAAAGGGATAAATTGAACAAGTATGGTCGTCCTCTATTAGGATGTACCATTAAACCAAAATTGGGATTATCT
>G. villosa KM085502
TATACTCCTGACTATGAAACCAAAGATACTGATATCTTGGCAGCATTCCGGGTAACTCCTCAACCCGGAGTTCCACCTGAAGAGGCAGGGGCAGCGGTAGCCGCTGAATCTTCCACTGGTACATGGACAACTGTGTGGACTGATGGACTTACCAGTCTTGATCGTTACAAAGGGCGATGCTACCACATCGAGAGCGTTGTTGGGGAGGAAAATCAATTTATTGCTTATGTAGCTTATCCTTTAGACCTTTTTGAAGAAGGTTCTGTTACTAACATGTTTACTTCCATTGTGGGTAATGTATTTGGTTTCAAAGCCTTACGAGCTCTACGTCTGGAGGATCTGCGAATTCCTGTTGCTTATTCTAAAACTTTTCAAGGCCCGCCTCATGGCATCCAAGTTGAAAGGGATAAATTGAACAAGTATGGTCGTCCTCTATTAGGATGTACCATTAAACCAAAATTGGGATTATCT
>G. reticulata KM085498
TATACTCCTGACTATGAAACCAAAGATACTGATATCTTGGCAGCATTCCGGGTAACTCCTCAACCCGGAGTTCCACCTGAAGAGGCAGGGGCAGCGGTAGCCGCCGAATCTTCCACTGGTACATGGACAACTGTGTGGACTGATGGACTTACCAGTCTTGATCGTTACAAAGGGCGATGCTACCACATCGAGAGCGTTGTTGGGGAGGAAAATCAATATATTGCTTATGTAGCTTATCCTTTAGACCTTTTTGAAGAAGGTTCTGTTACTAACATGTTTACTTCCATTGTGGGTAATGTATTTGGTTTCAAAGCCCTACGAGCTCTACGTCTGGAGGATCTGCGAATTCCTGTTGCTTATTCCAAAACTTTTCAAGGCCCGCCTCATGGCATCCAAGTTGAAAGGGATAAATTGAACAAGTATGGTCGTCCTCTATTAGGATGTACCATTAAACCAAAATTGGGATTATCT
>L. lancifolium KM085510
TATACTCCTGACTATGAAACCAAAGATACTGATATTTTGGCAGCATTCCGAGTAACTCCTCAACCCGGAGTTCCACCCGAAGAGGCAGGGGCAGCGGTAGCCGCCGAATCTTCCACTGGTACATGGACAACTGTGTGGACTGATGGACTTACCAGTCTTGATCGTTACAAAGGGCGATGCTACCACATCGAGAGCGTTGTTGGGGAGGAAAATCAATATATTGCTTATGTAGCTTATCCTTTAGACCTTTTTGAAGAAGGTTCTGTTACTAACATGTTCACTTCCATTGTGGGTAATGTATTTGGTTTCAAAGCCCTACGAGCTCTACGTCTGGAGGATCTGCGAATTCCTACTTCTTATTCCAAAACTTTTCAAGGCCCGCCTCATGGCATCCAAGTTGAAAGGGATAAATTGAACAAGTATGGTCGTCCCCTATTAGGATGTACCATTAAACCAAAATTGGGATTATCT
>L. japonicum AB034921
TATACTCCTGACTATGAAACCAAAGATACTGATATTTTGGCAGCATTCCGAGTAACTCCTCAACCCGGAGTTCCACCCGAAGAGGCAGGGGCAGCGGTAGCCGCCGAATCTTCTACTGGTACATGGACAACTGTGTGGACTGATGGACTTACCAGTCTTGATCGTTACAAAGGGCGATGCTACCACATCGAGAGCGTTGTTGGGGAGGAAAATCAATATATTGCTTATGTAGCTTATCCTTTAGACCTTTTTGAAGAAGGTTCTGTTACTAACATGTTCACTTCCATTGTGGGTAATGTATTTGGTTTCAAAGCCCTACGAGCTCTACGTCTGGAGGATCTGCGAATTCCTACTTCTTATTCCAAAACTTTTCAAGGCCCGCCTCATGGCATCCAAGTTGAAAGGGATAAATTGAACAAGTATGGTCGTCCCCTATTAGGATGTACCATTAAACCAAAATTAGGATTATCT
>L. ixiolirioides MN185217
TATACTCCTGACTATGAAACCAAAGATACTGATATCTTGGCAGCATTCCGGGTAACTCCTCAACCCGGAGTTCCACCTGAAGAGGCAGGGGCAGCGGTAGCCGCCGAATCTTCCACTGGTACATGGACAACTGTGTGGACTGATGGACTTACCAGTCTTGATCGTTACAAAGGGCGATGCTACCACATCGAGGCCGTTGTTGGGGAGGAAAATCAATATATTGCTTATGTAGCTTATCCTTTAGACCTTTTTGAAGAAGGTTCTGTTACTAACATGTTTACTTCCATTGTGGGTAATGTATTTGGTTTCAAAGCCCTACGAGCTCTACGTCTGGAGGATCTGCGAATTCCTGCTGCTTATTCCAAAACTTTTCAAGGTCCGCCTCATGGCATCCAAGTTGAAAGGGATAAATTGAACAAGTATGGTCGTCCTCTATTAGGATGTACCATTAAACCCAAATTGGGATTATCT
>L. oxycarpa KM085518
TATACTCCTGACTATGAAACCAAAGATACTGATATCTTGGCAGCATTCCGGGTAACTCCTCAACCCGGAGTTCCACCTGAAGAGGCAGGGGCAGCGGTAGCCGCCGAATCTTCTACTGGTACATGGACAACTGTGTGGACTGATGGACTTACCAGTCTTGATCGTTACAAAGGGCGATGCTACCACATCGAGAGCGTTGTTGGGGAGGAAAATCAATATATTGCTTATGTAGCTTATCCTTTAGACCTTTTTGAAGAAGGTTCTGTTACTAACATGTTTACTTCCATTGTGGGTAATGTATTTGGTTTCAAAGCCCTACGAGCTCTACGTCTGGAGGATCTGCGAATTCCTGCTGCTTATTCCAAAACTTTTCAAGGCCCGCCTCATGGCATCCAAGTTGAAAGGGATAAATTGAACAAGTATGGTCGTCCTCTATTAGGATGTACCATTAAACCAAAATTGGGATTATCT
