# Supplementary material for: Phylogenetic Analysis of Rare and Endangered Tulipa Species (Liliaceae) of Kazakhstan Based on Universal Barcoding Markers
Source: Biology (Basel). 2024 May 22;13(6):365. doi: 10.3390/biology13060365 (PMC11200791; doi:10.3390/biology13060365)
Supplement: Supplementary file 1 [file biology-13-00365-s001.zip › biology-3000739-supplementary/Suppl_Appendix_S9_Combined_BI_align.nex]

#NEXUS
[ Title Phylogenetic Analysis]
begin taxa;
   dimensions ntax= 10;
   taxlabels
      T._greigii__A-Zh_               
      T._kaufmanniana__A-Zh_          
      T._turkestanica__A-Zh_          
      T._bifloriformis__A-Zh_         
      T._patens__AKM_                 
      T._dubia__A-Zh_                 
      T._alberti__Karatau_            
      T._schrenkii__KOS_              
      E._oregonum_EU311823            
      L._lancifolium_MZ960538         
;
end;
begin characters;
   dimensions nchar= 2051;
   format missing=? gap=- matchchar=. datatype=dna;
   matrix

[!Domain=Data property=Coding CodonStart=1;]
T._greigii__A-Zh_               
TATACTCCTGACTATGAAACCAAAGATACTGATATCTTGGCAGCATTTCGAGTAACTCCTCAACCCGGAGTTCCACCCGAAGAGGCAGGGGCAGCGGTAGCCGCCGAATCTTCCACCGGTACATGGACAACTGTGTGGACTGATGGACTTACCAGTCTTGATCGTTACAAAGGGCGATGCTACCACATCGAGAGCGTTGTTGGGGAGGAAAGTCAATTTATTGCTTATGTAGCTTATCCTTTAGACCTTTTTGAAGAAGGTTCTGTTACTAACATGTTTACTTCCATTGTGGGTAATGTATTTGGTTTCAAAGCCCTACGAGCTCTACGTCTGGAGGATCTGCGAATTCCTCCTGCTTATTCCAAAACTTTTCAAGGCCCGCCTCATGGCATCCAAGTTGAAAGGGATAAATTGAACAAGTACGGTCGTCCCCTATTAGGATGTACCATTAAACCAAAATTGGGATTATCTGCAAAGAACTATGGTTCTACAAATGGATAAGACTTCGGTCTTAGTCTTAGTGTATACGAATCGTTGACAGAGCAATA-CCCAATATCTTGTTCTAGCAAGATATTGGGTATTATCC------------------------------------------TTAACATTAAGTAGACCAAGTTACTATTATTTCTTTCTCCTCCCTTATATTTAGTTTTTCAATTTTTTCCGATAAATCATTAGCTACAAAAGGATTTTTTTTTATTGAACGTGTCACAGCGGATTACTCCTTATATTACTATTACATTTTAAAAATTGGCATTCTATGCCCAATATATTGATCTAAGTATGAAGGTAAGAATAAATACAATATGGAAAAAGAAAATCCTTTAGCTAGATAAGGGGCGGATGTAGCCAAGTTACATTTATTGCGATTCTTTTTACATAAATATCATAATCTGAATAGTTTTATTCAGAATAATAAAACTATTTATGTTTTTTCAAAAGAAAATAAAAGACTATTTTGGTTCCTCTACAATTCTTATGTATCTGAATGTGAATTTTTATTGGTTTTTCTTCGTAAACAATCCTGTTATTTACGATCAACATCTTCTGTAGCCTTTCTTGAACGTTCACATTTCTATGGAAAAATGGAACATGTAGTGTGTTGTAATAATTTTCAGAAGACCCTGTGGCCCTTCAAGGATCCTTTCATGCATTATGTTCGATATCAAGGAAAAGCAATTCTGGCTTCAAGAGGGGCTCATCTTCTCATGAAGAAATGGAGATATTACCTTGTTAATTTCTGGCAATATTATTTTCACTTTTGGTCTCAACCGTACAGGATGCATATAAACCCATTATTAAACTATTCCTTCTATTTTATGGGGTATCTTTCAAGTGTACTAATAAATCCTTATGCGATAAAGAATCAAATGCTAGAGAACTCATTTCTAATAGATACTGTTTTTAATAAATTCGATACCATAATCCCCATTATTCCTCTTATTAGATCATTGTCTAAAGCAAAATTTTTGCCGCCCCCTTT-CGGAGCGACCTTGAGTCGCACGGACGGGGGTGGTACGGGAT-AACGAAACCCCGGCGCTGCATGCGCCAAGGAACATATATGACCGGATGGACGTGCGCCTTT-GCCCTTGCGGCGAGGCAACGACCGCTGAACATTACCATACGACTCTCGGCAACGGATATCTCGGCTCTCGCATCGATGAAGAACGTAGCGAAATGCGATACTTGGTGTGAATTGCAGAATCCCGTGAACCATCGAGTCTTTGAACGCAAGTTGCGCCCGAGGCCTTCCGGCCGAGGGCACGCCTGCCTGGGCGTCACGCATCGCGTCGCTCTATGCTTCTGACCCTTTGGGGCGGTGG-TGTTGATGCGGAAATTGGCCCTCCGTGCCTTGTGTGCGGTGGGCTAAAGATAGGGCTGCCGGC--TAGGTGTGGCACGGCAAGTGGTGGACATAGCGCCAGCAGGATGCCGTGGCCTCCC--TGGATGGAAGGACCCAAGTGACCCGGATAAGGTGAGGCACAATCCTCTAAGGGTGTGTGTCGTTGCCT
T._kaufmanniana__A-Zh_          
....................................................................................................................................................................................................................................................................................................................................................................................................................................................................................................................................................................-......................................T-TTTTTTGTTTGATTCATTTGTAACATAACACCATAACACA........................................................................................................................................................................................................................................................................................................................................................................................................................................................................................................................................................................................................................................................................................................................................................................................................................................................................................................................-................T........................-.............................................................-..............................................................................................................................................................................................................................................-...............................................................--.......................................................--....................................................................
T._turkestanica__A-Zh_          
....................................................................................................................T..............................................................................................A......................................................................................................................................................................................................................................................................................T...C.............------..................................-..................................G...C-TTTTTTGTTTGATTCACTAGTTTTGTAA---CATAACACA..........A...............................................................................................................................................................................................................................................................................................................................................................................................................................................................................................................................................................................................................................................................G.................................................................................................................................................................................................................................T.T.........T.....T....C..T..T.................G......-..................T..........................................-.......T..TT......................T..........................................................................................................................T........T..................................................C......A...TT...A....G..............................C...................G............--C...AC....G...................T............T...A.......--...T....................C...........A.G..T....G.GT...AT........C....
T._bifloriformis__A-Zh_         
....................................................................................................................T..............................................................................................A..........................................G...........................................................................................................................................................................................................................................T.................------..................................-............C.AG.A................G...C-TTTTTTGTTTGATTCACTAGTTTTGTAA---CATAACACA..........................................................................................................................................................................................................................................................................................................................................................................................................................................................................................................................................................................................................................................................................G.................................................................................................................................................................................................................................T.T.........T.....T....C..T..T.................G......-..................T..........................................-.......T..TT......................T..........................................................................................................................T........T..............................................C...C......A...TT...A....G..............................C...................G............--C...AC....G...................T............T...A.......--...T....................C...........A.G..T....G.GT...AT..C.....C....
T._patens__AKM_                 
...........................................................................................................................................................................................................................................................................................................................................................................................................................................................................................................................A........................................-......................................T-TTTTTTGTTTGATTCATTTGTAACATAACACCATAACACA........................................................................................................................................................................................................................................................................................................................................................................................................................................................................................................................................................................................................................................................................................................................................................................................................................................................................................................................-................T........................-.............................................................-.........................................................................................................................................T....................................................................................................-............................................................A..--.......................................................--......................................................T.............
T._dubia__A-Zh_                 
....................................................................................................................T..............................................................................................A......................................................................................................................................................................................................................................................................................T...C.............------..................................-..................................G...C-TTTTTTGTTTGATTCACTAGTTTTGTAA---CATAACACA..........A...............................................................................................................................................................................................................................................................................................................................................................................................................................................................................................................................A...................................................................................................................................................................................................................................................................................................................................................................T.........-.....T.......T..T..G..........C..........-..................T....................................A.....T.......T..TT...T....G.............T..........................................................................................................................T........T..................................................C........C..T...A....-..........................T...C..A.....C..........G............--.....C....................G....................A.......--...T....................C...........A....T....G.GT...AT...CA.A.C....
T._alberti__Karatau_            
...........................................................................................................................................................................................................................................................................................................................................................................................................................................................................................................................A........................................-......................................T-TTTTTTGTTTGATTCATTTGTAACATAACACCATAACACA........................................................................................................................................................................................................................................................................................................................................................................................................................................................................................................................................................................................................................................................................................................................................................................................................................................................................................................................-................T........................-.............................................................-.........................................................................................................................................T....................................................................................................-............................................................A..--.......................................................--......................................................T.............
T._schrenkii__KOS_              
....................................................................................................................T..............................................................................................A......................................................................................................................................................................................................................................................................................T...C.............------..................................-..................................G...C-TTTTTTGTTTGATTCACTAGTTTTGTAA---CATAACACA..........A...............................................................................................................................................................................................................................................................................................................................................................................................................................................................................................................................A...........................................................................................................................................T.......................................................................................................................................................................................................................T.........-.....T.......T..T..G..........C..........-..................T....................................A.....T.......T..TT...T....G.............T..........................................................................................................................T........T..................................................C........C..T...A....-..........................T...C..A.....C..........G............--.....C....................G....................A.......--...T....................C...........A....T....G.GT...AT...CA.A.C....
E._oregonum_EU311823            
....................................................................................................................T..............................................................................................A.....A........................................................................................................................................T........................................................................................................................................................T---.CG..................................-..................................G...CTTTTTTTGTTTGATTCACTAGTTTTGTAACATCATAACACA.....................................G............A.................................................................................................................................................................C..............................................................................................................................................................................................................................................................................................A................................................................................................................................................................................................................................C......................................G....A...A........................................G.....T..............................G................G................T...-..AT.........T.CT.......A.....A....Y.....-..............................................C......TT....C.-.......T..T....TG............A............................................................................................................................................T............................C.............C...C.......C.......A..Y.-...C.................C........C.Y.................G.........A..--CG........................G......Y.....................--.A.T.C.G.C.G...G....................C.G..T....G..T...AC....G...C....
L._lancifolium_MZ960538         
...................................T...........C....................................................................T..............................................................................................A.....A............................................................C........................................................................A..T...................................................................T....................................................................................TA.-.CT...................C....TG........T.TTTG.......C.A----.........---------.TCCCTTTTTTTCCAATCATTGTGGGTATAA-----TGGTAGA.GCC.------.....................................G..................G..C......G.........................................G............-......-..........TG....G.....................C.....................................................................................................C.............G..........AAAC........G....................................................T.G...................................A......T...A...................................G...........................................A......................T...............A.............G..A.........................................G...A..........G.....................T..............................................................T.......................................T.C.......................G...................A...............M........A....G.....T...........A..................G.......A.................CG.AT.GTG.CCG...-CT.C.T.A...CGTTT...G.AC.AT.T.CGG....CG..............A.G..C..T..............G.C.--...C.....CT..T.AA.-...TCA.T..T.G...G...TT....CTCT..--.T..................................................................................................................................T...TT...........................C.T.TT.......G...CCA..CT.T..C....--.C..TCA.G........G.................C........C.....T...CGC......T....GTCG..ATG......A.G..........GG...A...........TT....T.C...GTC.CC.TA.G..G.T....A........CT...C...C.GTGC...-G....A.GAG.ACGA.CC.T..
;
end;

begin mrbayes;

    outgroup 9;
	outgroup 10;
		
    lset nst=6 rates=gamma;
	
	prset brlenspr=uncons:gammadir(1,1,0.7,0.5);
		
	mcmc ngen=10000000 samplefreq=1000;
	
end;
